# Supplementary material for: Identifying and validating the roles of the cuproptosis-related gene DKC1 in cancer with a focus on esophageal carcinoma
Source: J Cancer Res Clin Oncol. 2024 Aug 5;150(8):382. doi: 10.1007/s00432-024-05870-8 (PMC11300667; doi:10.1007/s00432-024-05870-8)
Supplement: Supplementary file 1 — Supplementary file1 (ZIP 3490 KB) [file 432_2024_5870_MOESM1_ESM.zip]

Archive with 24 entries (23 files):
- Supplementary material/
- __MACOSX/._Supplementary material
- Supplementary material/SupplementaryTable 3.txt
- __MACOSX/Supplementary material/._SupplementaryTable 3.txt
- Supplementary material/.DS_Store
- __MACOSX/Supplementary material/._.DS_Store
- Supplementary material/SupplementaryTable 4.xls
- __MACOSX/Supplementary material/._SupplementaryTable 4.xls
- Supplementary material/Supplementary Figure 6.jpg
- __MACOSX/Supplementary material/._Supplementary Figure 6.jpg
- Supplementary material/Supplementary Figure3.pdf
- __MACOSX/Supplementary material/._Supplementary Figure3.pdf
- Supplementary material/Supplementary Figure 2.pdf
- __MACOSX/Supplementary material/._Supplementary Figure 2.pdf
- Supplementary material/Supplementary Figure 1.ROC.TCGA.pdf
- __MACOSX/Supplementary material/._Supplementary Figure 1.ROC.TCGA.pdf
- Supplementary material/Supplementary Figure4.pdf
- __MACOSX/Supplementary material/._Supplementary Figure4.pdf
- Supplementary material/Supplementary Figure5.pdf
- __MACOSX/Supplementary material/._Supplementary Figure5.pdf
- Supplementary material/SupplementaryTable1.txt
- __MACOSX/Supplementary material/._SupplementaryTable1.txt
- Supplementary material/SupplementaryTable2.txt
- __MACOSX/Supplementary material/._SupplementaryTable2.txt
