# Supplementary material for: Identifying and validating the roles of the cuproptosis-related gene DKC1 in cancer with a focus on esophageal carcinoma
Source: J Cancer Res Clin Oncol. 2024 Aug 5;150(8):382. doi: 10.1007/s00432-024-05870-8 (PMC11300667; doi:10.1007/s00432-024-05870-8)
Supplement: Supplementary file 1 — Supplementary file1 (ZIP 3490 KB) [file 432_2024_5870_MOESM1_ESM.zip › Supplementary material/SupplementaryTable 3.txt]

Interactor	Canonical Name	Naming Convention	Major Loc With Loc Score	Minor Loc	Loc Experimental System Type	Loc Source DB	Interaction Source DB	Taxonomy ID
O60832	H/ACA ribonucleoprotein complex subunit DKC1	UniProtKB/Swiss-Prot/P	Cytosol(0.994)|Nucleus(1)	GO:0005737|GO:0030529|GO:0005697|GO:0031429|GO:0005634|GO:0005634|GO:0005634|GO:0005634|GO:0005634|GO:0005634|GO:0005634|GO:0005730|GO:0001650|GO:0001650|GO:0005654	Unknown: inferred from electronic annotation|Experimental: experimental|Experimental: inferred from direct assay|Experimental: inferred from direct assay|Predicted: SVM decision tree|Experimental: inferred from direct assay|Experimental: experimental|Predicted: pTarget method|Experimental: experimental|Predicted: PAML algorithm|Experimental: annotated protein expression (APE)|Unknown: traceable a…	GO|Organelle|GO|GO|eSLDB|GO|Human Proteinpedia|LOCATE|Organelle|PA-GOSUB|The Human Protein Atlas|GO|GO|The Human Protein Atlas|GO		9606
Q9Y230	RuvB-like 2	UniProtKB/Swiss-Prot/P	N/A(0.8)|Cytosol(1)|Mitochondrion(0.7)|Nucleus(1)|Extracellular(0.8)|Membrane(0.3)	GO:0097255|GO:0005622|GO:0005737|GO:0005737|GO:0005737|GO:0005829|GO:0005829|GO:0005739|GO:0005634|GO:0005634|GO:0005634|GO:0005634|GO:0016363|GO:0005654|GO:0005654|GO:0071339|GO:0035267|GO:0005813|GO:0005813|GO:0005719|GO:0031011|GO:0000812|GO:0005576|GO:0016020|GO:0070062	Experimental: inferred from direct assay|Experimental: inferred from direct assay|Experimental: experimental|Predicted: pTarget method|Experimental: experimental|Experimental: inferred from direct assay|Experimental: annotated protein expression (APE)|Predicted: SVM decision tree|Experimental: inferred from direct assay|Experimental: experimental|Experimental: experimental|Predicted: PAML algorit…	GO|GO|Human Proteinpedia|LOCATE|Organelle|GO|The Human Protein Atlas|eSLDB|GO|Human Proteinpedia|Organelle|PA-GOSUB|GO|GO|The Human Protein Atlas|GO|GO|GO|The Human Protein Atlas|GO|GO|GO|MatrixDB|GO|GO	BioGRID|IntAct	9606
O14980	Exportin-1	UniProtKB/Swiss-Prot/P	Cytosol(1)|Nucleus(1)|Extracellular(0.86)|Membrane(0.3)|Secretory-pathway(0.8)	GO:0005737|GO:0005737|GO:0005829|GO:0005829|GO:0043231|GO:0043231|GO:0005634|GO:0005634|GO:0005634|GO:0005634|GO:0005634|GO:0005730|GO:0031965|GO:0031965|GO:0005635|GO:0005654|GO:0005654|GO:0015030|GO:0032991|GO:0000776|GO:0005576|GO:0043657|GO:0016020|GO:0005642	Experimental: inferred from direct assay|Experimental: experimental|Experimental: inferred from direct assay|Experimental: annotated protein expression (APE)|Experimental: inferred from direct assay|Experimental: annotated protein expression (APE)|Predicted: SVM decision tree|Experimental: inferred from direct assay|Predicted: pTarget method|Experimental: experimental|Predicted: PAML algorithm|Ex…	GO|Human Proteinpedia|GO|The Human Protein Atlas|GO|The Human Protein Atlas|eSLDB|GO|LOCATE|Organelle|PA-GOSUB|GO|GO|The Human Protein Atlas|GO|GO|The Human Protein Atlas|GO|GO|GO|MatrixDB|GO|GO|GO	BioGRID	9606
O14746	Telomerase reverse transcriptase	UniProtKB/Swiss-Prot/P	Cytosol(0.999)|Mitochondrion(0.8)|Nucleus(1)|Membrane(0.79)	GO:0030529|GO:0005697|GO:0000333|GO:0005829|GO:0005829|GO:0042645|GO:0005634|GO:0005634|GO:0005634|GO:0005634|GO:0005730|GO:0005654|GO:0005654|GO:0016607|GO:0016607|GO:0016605|GO:0000783|GO:0031379|GO:0005694|GO:0000784|GO:0000781|GO:0016021|GO:0005886	Experimental: experimental|Unknown: traceable author statement|Experimental: inferred from mutant phenotype|Experimental: inferred from direct assay|Experimental: annotated protein expression (APE)|Experimental: inferred from direct assay|Predicted: SVM decision tree|Experimental: inferred from direct assay|Experimental: experimental|Predicted: PAML algorithm|Experimental: inferred from direct as…	Organelle|GO|GO|GO|The Human Protein Atlas|GO|eSLDB|GO|Organelle|PA-GOSUB|GO|GO|The Human Protein Atlas|GO|The Human Protein Atlas|GO|GO|GO|Organelle|GO|GO|eSLDB|GO	BioGRID|IntAct	9606
Q9Y265	RuvB-like 1	UniProtKB/Swiss-Prot/P	N/A(0.8)|Cytosol(0.999)|Nucleus(1)|Extracellular(0.8)|Membrane(0.86)	GO:0097255|GO:0005737|GO:0005737|GO:0005829|GO:0005829|GO:0005634|GO:0005634|GO:0005634|GO:0005634|GO:0016363|GO:0005654|GO:0005654|GO:0071339|GO:0035267|GO:0005815|GO:0031011|GO:0000812|GO:0005576|GO:0016020|GO:0016020|GO:0070062	Experimental: inferred from direct assay|Experimental: experimental|Predicted: pTarget method|Experimental: inferred from direct assay|Experimental: annotated protein expression (APE)|Experimental: experimental|Experimental: inferred from direct assay|Experimental: experimental|Predicted: PAML algorithm|Unknown: inferred from electronic annotation|Experimental: inferred from direct assay|Experime…	GO|eSLDB|LOCATE|GO|The Human Protein Atlas|eSLDB|GO|Organelle|PA-GOSUB|GO|GO|The Human Protein Atlas|GO|GO|GO|GO|GO|MatrixDB|eSLDB|GO|GO	HPRD|BioGRID|IntAct	9606
Q9Y2X3	Nucleolar protein 58	UniProtKB/Swiss-Prot/P	Cytosol(0.999)|Nucleus(1)|Extracellular(0.8)|Membrane(0.3)	GO:0070761|GO:0005732|GO:0031428|GO:0032040|GO:0005829|GO:0005634|GO:0005634|GO:0005634|GO:0005634|GO:0005634|GO:0005634|GO:0005730|GO:0001650|GO:0001650|GO:0005654|GO:0015030|GO:0005576|GO:0016020	Experimental: inferred from direct assay|Experimental: inferred from direct assay|Predicted: inferred from biological aspect of ancestor|Predicted: inferred from biological aspect of ancestor|Experimental: inferred from direct assay|Experimental: experimental|Experimental: inferred from direct assay|Predicted: pTarget method|Experimental: experimental|Predicted: PAML algorithm|Experimental: annot…	GO|GO|GO|GO|GO|eSLDB|GO|LOCATE|Organelle|PA-GOSUB|The Human Protein Atlas|GO|GO|The Human Protein Atlas|GO|GO|MatrixDB|GO	BioGRID	9606
P03372	Estrogen receptor	UniProtKB/Swiss-Prot/P	N/A(0.8)|Cytosol(0.992)|Nucleus(1)|Secretory-pathway(0.3)|Extracellular(0.8)|Membrane(0.902)	GO:0097550|GO:0005737|GO:0005737|GO:0005829|GO:0043231|GO:0005634|GO:0005634|GO:0005634|GO:0005634|GO:0005634|GO:0005634|GO:0005654|GO:0032991|GO:0005794|GO:0005694|GO:0000790|GO:0035327|GO:0005576|GO:0016020|GO:0016021|GO:0005886	Experimental: inferred from direct assay|Predicted: SVM decision tree|Experimental: inferred from direct assay|Unknown: traceable author statement|Experimental: annotated protein expression (APE)|Experimental: experimental|Experimental: inferred from direct assay|Predicted: pTarget method|Experimental: experimental|Predicted: PAML algorithm|Experimental: annotated protein expression (APE)|Unknown…	GO|eSLDB|GO|GO|The Human Protein Atlas|eSLDB|GO|LOCATE|Organelle|PA-GOSUB|The Human Protein Atlas|GO|GO|GO|Organelle|GO|GO|MatrixDB|GO|GO|GO	BioGRID|IntAct	9606
Q16666	Gamma-interferon-inducible protein 16	UniProtKB/Swiss-Prot/P	Cytosol(0.988)|Nucleus(1)|Extracellular(0.8)|Membrane(0.3)	GO:0005737|GO:0005829|GO:0005829|GO:0005634|GO:0005634|GO:0005634|GO:0005634|GO:0005634|GO:0005634|GO:0005730|GO:0005730|GO:0005654|GO:0016607|GO:0005576|GO:0016020	Predicted: pTarget method|Experimental: inferred from direct assay|Experimental: annotated protein expression (APE)|Predicted: SVM decision tree|Experimental: inferred from direct assay|Predicted: pTarget method|Experimental: experimental|Predicted: PAML algorithm|Experimental: annotated protein expression (APE)|Experimental: inferred from direct assay|Experimental: annotated protein expression (…	LOCATE|GO|The Human Protein Atlas|eSLDB|GO|LOCATE|Organelle|PA-GOSUB|The Human Protein Atlas|GO|The Human Protein Atlas|GO|GO|MatrixDB|GO	BioGRID	9606
P08621	U1 small nuclear ribonucleoprotein 70 kDa	UniProtKB/Swiss-Prot/P	Cytosol(0.972)|Nucleus(1)	GO:0005737|GO:0030529|GO:0005685|GO:0005634|GO:0005634|GO:0005634|GO:0005634|GO:0005634|GO:0005654|GO:0005654|GO:0016607|GO:0005681|GO:0071011|GO:0071004|GO:0000243	Unknown: inferred from electronic annotation|Experimental: experimental|Experimental: inferred from direct assay|Predicted: SVM decision tree|Experimental: inferred from direct assay|Predicted: pTarget method|Experimental: experimental|Predicted: PAML algorithm|Experimental: inferred from direct assay|Experimental: annotated protein expression (APE)|Unknown: inferred from electronic annotation|Ex…	GO|Organelle|GO|eSLDB|GO|LOCATE|Organelle|PA-GOSUB|GO|The Human Protein Atlas|GO|GO|GO|GO|GO	BioGRID	9606
Q6NT76	Homeobox-containing protein 1	UniProtKB/Swiss-Prot/P	Cytosol(0.998)|Nucleus(1)	GO:0005737|GO:0005737|GO:0005829|GO:0005829|GO:0005634|GO:0005634|GO:0005634|GO:0005634|GO:0005654|GO:0005654|GO:0016604|GO:0016604|GO:0000784	Predicted: SVM decision tree|Experimental: inferred from direct assay|Experimental: inferred from direct assay|Experimental: annotated protein expression (APE)|Experimental: experimental|Experimental: inferred from direct assay|Predicted: pTarget method|Predicted: PAML algorithm|Experimental: inferred from direct assay|Experimental: annotated protein expression (APE)|Experimental: inferred from d…	eSLDB|GO|GO|The Human Protein Atlas|eSLDB|GO|LOCATE|PA-GOSUB|GO|The Human Protein Atlas|GO|The Human Protein Atlas|GO	IntAct	9606
P55769	NHP2-like protein 1	UniProtKB/Swiss-Prot/P	Cytosol(0.999)|Nucleus(1)	GO:0046540|GO:0005690|GO:0031428|GO:0032040|GO:0022625|GO:0005634|GO:0005634|GO:0005634|GO:0005634|GO:0005730|GO:0001651|GO:0005654|GO:0032991|GO:0071011	Predicted: inferred from biological aspect of ancestor|Experimental: inferred from direct assay|Experimental: inferred from direct assay|Predicted: inferred from biological aspect of ancestor|Predicted: inferred from biological aspect of ancestor|Predicted: SVM decision tree|Experimental: inferred from direct assay|Experimental: experimental|Predicted: PAML algorithm|Experimental: inferred from d…	GO|GO|GO|GO|GO|eSLDB|GO|Organelle|PA-GOSUB|GO|GO|GO|GO|GO	BioGRID	9606
P35226	Polycomb complex protein BMI-1	UniProtKB/Swiss-Prot/P	Secretory-pathway(0.7)|Cytosol(0.992)|Nucleus(1)|Extracellular(0.7)	GO:secretory_pathway|GO:0000151|GO:0005829|GO:0005829|GO:0005634|GO:0005634|GO:0005634|GO:0005730|GO:0005654|GO:0016604|GO:0016604|GO:0031519|GO:0035102|GO:0005576	Predicted: SVM decision tree|Experimental: inferred from direct assay|Experimental: inferred from direct assay|Experimental: annotated protein expression (APE)|Experimental: inferred from direct assay|Predicted: PAML algorithm|Experimental: annotated protein expression (APE)|Experimental: annotated protein expression (APE)|Unknown: traceable author statement|Experimental: inferred from direct ass…	eSLDB|GO|GO|The Human Protein Atlas|GO|PA-GOSUB|The Human Protein Atlas|The Human Protein Atlas|GO|GO|The Human Protein Atlas|GO|GO|LOCATE	BioGRID	9606
Q99496	E3 ubiquitin-protein ligase RING2	UniProtKB/Swiss-Prot/P	Cytosol(0.94)|Nucleus(1)	GO:0000151|GO:0005737|GO:0005634|GO:0005634|GO:0005634|GO:0005634|GO:0005654|GO:0005654|GO:0016604|GO:0016604|GO:0071339|GO:0031519|GO:0035102|GO:0000791|GO:0001739	Experimental: inferred from direct assay|Predicted: SVM decision tree|Experimental: experimental|Experimental: inferred from direct assay|Experimental: experimental|Predicted: PAML algorithm|Experimental: inferred from direct assay|Experimental: annotated protein expression (APE)|Experimental: inferred from direct assay|Experimental: annotated protein expression (APE)|Experimental: inferred from …	GO|eSLDB|eSLDB|GO|Organelle|PA-GOSUB|GO|The Human Protein Atlas|GO|The Human Protein Atlas|GO|GO|GO|GO|GO	BioGRID	9606
P33993	DNA replication licensing factor MCM7	UniProtKB/Swiss-Prot/P	Secretory-pathway(0.7)|Cytosol(0.94)|Nucleus(1)|Extracellular(0.8)|Membrane(0.3)	GO:secretory_pathway|GO:0005737|GO:0005829|GO:0005634|GO:0005634|GO:0005634|GO:0005634|GO:0005634|GO:0005730|GO:0005654|GO:0005654|GO:0005694|GO:0000784|GO:0042555|GO:0000785|GO:0005576|GO:0016020	Predicted: SVM decision tree|Predicted: SVM decision tree|Experimental: inferred from direct assay|Experimental: experimental|Experimental: inferred from direct assay|Predicted: pTarget method|Experimental: experimental|Predicted: PAML algorithm|Experimental: inferred from direct assay|Experimental: inferred from direct assay|Experimental: annotated protein expression (APE)|Experimental: experime…	eSLDB|eSLDB|GO|eSLDB|GO|LOCATE|Organelle|PA-GOSUB|GO|GO|The Human Protein Atlas|Organelle|GO|GO|GO|MatrixDB|GO	IntAct	9606
O00541	Pescadillo homolog	UniProtKB/Swiss-Prot/P	Cytosol(0.96)|Nucleus(1)|Extracellular(0.8)|Membrane(0.79)	GO:0030687|GO:0005829|GO:0005634|GO:0005634|GO:0005634|GO:0005634|GO:0005634|GO:0005730|GO:0005730|GO:0070545|GO:0005654|GO:0000793|GO:0005576|GO:0016020|GO:0016021	Experimental: inferred from direct assay|Experimental: inferred from direct assay|Experimental: experimental|Experimental: inferred from direct assay|Predicted: pTarget method|Predicted: PAML algorithm|Experimental: annotated protein expression (APE)|Experimental: inferred from direct assay|Experimental: annotated protein expression (APE)|Experimental: inferred from direct assay|Experimental: inf…	GO|GO|eSLDB|GO|LOCATE|PA-GOSUB|The Human Protein Atlas|GO|The Human Protein Atlas|GO|GO|GO|MatrixDB|GO|eSLDB	BioGRID	9606
Q9UBU9	Nuclear RNA export factor 1	UniProtKB/Swiss-Prot/P	Cytosol(0.972)|Nucleus(1)	GO:0005737|GO:0005737|GO:0005829|GO:0005634|GO:0005634|GO:0005634|GO:0005634|GO:0042405|GO:0005643|GO:0005654|GO:0005654|GO:0016607|GO:0000346	Experimental: experimental|Experimental: inferred from direct assay|Unknown: traceable author statement|Experimental: experimental|Experimental: inferred from direct assay|Predicted: pTarget method|Predicted: PAML algorithm|Unknown: inferred from electronic annotation|Unknown: inferred from electronic annotation|Experimental: inferred from direct assay|Experimental: annotated protein expression (…	eSLDB|GO|GO|eSLDB|GO|LOCATE|PA-GOSUB|GO|GO|GO|The Human Protein Atlas|GO|GO	BioGRID	9606
P16104	Histone H2AX	UniProtKB/Swiss-Prot/P	Mitochondrion(0.7)|Nucleus(1)|Cytosol(0.86)	GO:0005739|GO:0005634|GO:0005634|GO:0005634|GO:0001673|GO:0005654|GO:0005654|GO:0016607|GO:0016607|GO:0005813|GO:0005694|GO:0035861|GO:0000794|GO:0000790|GO:0005657|GO:0000786|GO:0000781|GO:0001741|GO:0070062	Predicted: SVM decision tree|Experimental: inferred from direct assay|Experimental: experimental|Predicted: PAML algorithm|Unknown: inferred from electronic annotation|Experimental: inferred from direct assay|Experimental: annotated protein expression (APE)|Experimental: inferred from direct assay|Experimental: annotated protein expression (APE)|Experimental: inferred from direct assay|Experiment…	eSLDB|GO|Organelle|PA-GOSUB|GO|GO|The Human Protein Atlas|GO|The Human Protein Atlas|GO|Organelle|GO|GO|GO|GO|GO|GO|GO|GO	BioGRID	9606
P22087	rRNA 2'-O-methyltransferase fibrillarin	UniProtKB/Swiss-Prot/P	Cytosol(0.937)|Nucleus(1)|Extracellular(0.8)|Membrane(0.3)	GO:0031428|GO:0032040|GO:0005634|GO:0005634|GO:0005634|GO:0005634|GO:0005730|GO:0001652|GO:0001651|GO:0001650|GO:0001650|GO:0005654|GO:0015030|GO:0005694|GO:0005576|GO:0016020|GO:0070062	Predicted: inferred from biological aspect of ancestor|Predicted: inferred from biological aspect of ancestor|Experimental: experimental|Experimental: inferred from direct assay|Predicted: pTarget method|Predicted: PAML algorithm|Experimental: inferred from direct assay|Unknown: inferred from electronic annotation|Unknown: inferred from electronic annotation|Experimental: inferred from direct ass…	GO|GO|eSLDB|GO|LOCATE|PA-GOSUB|GO|GO|GO|GO|The Human Protein Atlas|GO|GO|GO|MatrixDB|GO|GO	BioGRID|IntAct	9606
O43159	Ribosomal RNA-processing protein 8	UniProtKB/Swiss-Prot/P	Cytosol(0.96)|Nucleus(1)|Membrane(0.8)	GO:0005829|GO:0005829|GO:0005634|GO:0005634|GO:0005634|GO:0005634|GO:0005730|GO:0005730|GO:0005654|GO:0005677|GO:0033553|GO:0005886	Experimental: inferred from direct assay|Experimental: annotated protein expression (APE)|Experimental: experimental|Experimental: inferred from direct assay|Predicted: PAML algorithm|Experimental: annotated protein expression (APE)|Experimental: inferred from direct assay|Experimental: annotated protein expression (APE)|Unknown: traceable author statement|Experimental: inferred from direct assay…	GO|The Human Protein Atlas|eSLDB|GO|PA-GOSUB|The Human Protein Atlas|GO|The Human Protein Atlas|GO|GO|GO|GO	BioGRID	9606
Q15554	Telomeric repeat-binding factor 2	UniProtKB/Swiss-Prot/P	Cytosol(0.8)|Nucleus(1)	GO:0012505|GO:0005634|GO:0005634|GO:0005634|GO:0005634|GO:0005654|GO:0016604|GO:0016604|GO:0000783|GO:0070187|GO:0030870|GO:0005694|GO:0000784|GO:0000781	Experimental: experimental|Experimental: experimental|Experimental: inferred from direct assay|Experimental: experimental|Predicted: PAML algorithm|Unknown: traceable author statement|Experimental: inferred from direct assay|Experimental: annotated protein expression (APE)|Experimental: inferred from direct assay|Experimental: inferred from direct assay|Experimental: inferred from direct assay|Ex…	Organelle|eSLDB|GO|Organelle|PA-GOSUB|GO|GO|The Human Protein Atlas|GO|GO|GO|Organelle|GO|GO	BioGRID	9606
P26368	Splicing factor U2AF 65 kDa subunit	UniProtKB/Swiss-Prot/P	Nucleus(1)|Cytosol(0.8)	GO:0000974|GO:0030529|GO:0005634|GO:0005634|GO:0005634|GO:0005634|GO:0005654|GO:0005654|GO:0016607|GO:0016607|GO:0005681|GO:0071004|GO:0000243	Experimental: inferred from direct assay|Experimental: experimental|Experimental: experimental|Experimental: inferred from direct assay|Experimental: experimental|Predicted: PAML algorithm|Unknown: traceable author statement|Experimental: annotated protein expression (APE)|Experimental: inferred from direct assay|Experimental: annotated protein expression (APE)|Experimental: inferred from direct …	GO|Organelle|eSLDB|GO|Organelle|PA-GOSUB|GO|The Human Protein Atlas|GO|The Human Protein Atlas|GO|GO|GO	BioGRID	9606
O43143	Pre-mRNA-splicing factor ATP-dependent RNA helicase DHX15	UniProtKB/Swiss-Prot/P	Cytosol(0.94)|Nucleus(1)	GO:0005737|GO:0030529|GO:0005634|GO:0005634|GO:0005634|GO:0005634|GO:0005634|GO:0005730|GO:0005654|GO:0016607|GO:0016607|GO:0071008|GO:0005689	Predicted: inferred from biological aspect of ancestor|Experimental: experimental|Experimental: experimental|Unknown: traceable author statement|Predicted: pTarget method|Experimental: experimental|Predicted: PAML algorithm|Unknown: inferred from electronic annotation|Unknown: traceable author statement|Experimental: inferred from direct assay|Experimental: annotated protein expression (APE)|Expe…	GO|Organelle|eSLDB|GO|LOCATE|Organelle|PA-GOSUB|GO|GO|GO|The Human Protein Atlas|GO|GO	BioGRID	9606
Q9BYG3	MKI67 FHA domain-interacting nucleolar phosphoprotein	UniProtKB/Swiss-Prot/P	Cytosol(0.96)|Nucleus(1)	GO:0005737|GO:0005634|GO:0005634|GO:0005634|GO:0005730|GO:0005730|GO:0005654|GO:0005856|GO:0005694|GO:0000794	Experimental: inferred from direct assay|Experimental: experimental|Experimental: experimental|Predicted: PAML algorithm|Experimental: inferred from direct assay|Experimental: annotated protein expression (APE)|Experimental: inferred from direct assay|Experimental: experimental|Experimental: experimental|Experimental: inferred from direct assay	GO|eSLDB|Organelle|PA-GOSUB|GO|The Human Protein Atlas|GO|eSLDB|Organelle|GO	BioGRID	9606
Q9NZM5	Ribosome biogenesis protein NOP53	UniProtKB/Swiss-Prot/P	Cytosol(0.972)|Nucleus(1)	GO:0005622|GO:0005829|GO:0043231|GO:0005634|GO:0005634|GO:0005634|GO:0005730|GO:0005730|GO:0001650|GO:0005654|GO:0033553	Unknown: non-traceable author statement|Experimental: inferred from direct assay|Experimental: inferred from direct assay|Experimental: experimental|Predicted: pTarget method|Predicted: PAML algorithm|Experimental: inferred from direct assay|Experimental: annotated protein expression (APE)|Experimental: inferred from direct assay|Experimental: inferred from direct assay|Experimental: inferred fro…	GO|GO|GO|eSLDB|LOCATE|PA-GOSUB|GO|The Human Protein Atlas|GO|GO|GO	BioGRID	9606
Q99497	Protein/nucleic acid deglycase DJ-1	UniProtKB/Swiss-Prot/P	Cytosol(1)|Mitochondrion(0.999)|Nucleus(1)|Secretory-pathway(0.3)|Membrane(0.897)|Extracellular(0.8)	GO:0044297|GO:0005737|GO:0005737|GO:0005737|GO:0005737|GO:0005829|GO:0005829|GO:0048471|GO:0005739|GO:0005739|GO:0005739|GO:0005759|GO:0005758|GO:0005747|GO:0005634|GO:0005634|GO:0005634|GO:0005634|GO:0005654|GO:0016605|GO:0005783|GO:0000785|GO:0030424|GO:0005576|GO:0045121|GO:0005886|GO:0070062|GO:0005913	Unknown: inferred from electronic annotation|Experimental: experimental|Experimental: inferred from direct assay|Experimental: experimental|Predicted: PAML algorithm|Experimental: inferred from direct assay|Experimental: annotated protein expression (APE)|Experimental: inferred from direct assay|Experimental: experimental|Experimental: inferred from direct assay|Predicted: pTarget method|Unknown:…	GO|eSLDB|GO|Human Proteinpedia|PA-GOSUB|GO|The Human Protein Atlas|GO|eSLDB|GO|LOCATE|GO|GO|GO|eSLDB|GO|Organelle|The Human Protein Atlas|GO|GO|GO|GO|GO|MatrixDB|GO|GO|GO|GO	BioGRID|IntAct	9606
Q15185	Prostaglandin E synthase 3	UniProtKB/Swiss-Prot/P	Cytosol(1)|Nucleus(1)	GO:0005737|GO:0030529|GO:0005697|GO:0005829|GO:0005829|GO:0005634|GO:0005634|GO:0005634|GO:0005654|GO:0005654|GO:0032991|GO:0005694|GO:0000781	Experimental: experimental|Experimental: experimental|Experimental: inferred from direct assay|Experimental: inferred from direct assay|Experimental: annotated protein expression (APE)|Unknown: HDA|Predicted: pTarget method|Experimental: experimental|Experimental: inferred from direct assay|Experimental: annotated protein expression (APE)|Experimental: inferred from mutant phenotype|Experimental:…	eSLDB|Organelle|GO|GO|The Human Protein Atlas|GO|LOCATE|Organelle|GO|The Human Protein Atlas|GO|Organelle|GO	BioGRID	9606
Q9Y3T9	Nucleolar complex protein 2 homolog	UniProtKB/Swiss-Prot/P	Cytosol(0.995)|Nucleus(1)	GO:0005737|GO:0030690|GO:0030691|GO:0005829|GO:0005634|GO:0005634|GO:0005634|GO:0005634|GO:0005730|GO:0005730|GO:0005654	Predicted: SVM decision tree|Predicted: inferred from biological aspect of ancestor|Predicted: inferred from biological aspect of ancestor|Experimental: inferred from direct assay|Experimental: inferred from direct assay|Experimental: experimental|Predicted: pTarget method|Predicted: PAML algorithm|Experimental: inferred from direct assay|Experimental: annotated protein expression (APE)|Experimen…	eSLDB|GO|GO|GO|GO|Human Proteinpedia|LOCATE|PA-GOSUB|GO|The Human Protein Atlas|GO	BioGRID	9606
Q9UER7	Death domain-associated protein 6	UniProtKB/Swiss-Prot/P	Cytosol(0.958)|Nucleus(1)	GO:0005737|GO:0005737|GO:0005829|GO:0005634|GO:0005634|GO:0005634|GO:0005634|GO:0005730|GO:0005654|GO:0016604|GO:0016604|GO:0016605|GO:0000775	Experimental: experimental|Unknown: traceable author statement|Predicted: inferred from sequence or structural similarity|Experimental: experimental|Experimental: inferred from direct assay|Predicted: PAML algorithm|Experimental: annotated protein expression (APE)|Unknown: inferred from electronic annotation|Unknown: traceable author statement|Experimental: inferred from direct assay|Experimental…	eSLDB|GO|GO|eSLDB|GO|PA-GOSUB|The Human Protein Atlas|GO|GO|GO|The Human Protein Atlas|GO|GO	BioGRID	9606
Q9BZE4	Nucleolar GTP-binding protein 1	UniProtKB/Swiss-Prot/P	Cytosol(0.992)|Nucleus(1)|Secretory-pathway(0.8)|Extracellular(0.8)|Membrane(0.3)	GO:0005737|GO:0005829|GO:0048471|GO:0005634|GO:0005634|GO:0005634|GO:0005730|GO:0005730|GO:0031965|GO:0031965|GO:0005794|GO:0005576|GO:0016020	Experimental: inferred from direct assay|Experimental: inferred from direct assay|Experimental: inferred from direct assay|Predicted: SVM decision tree|Experimental: inferred from direct assay|Predicted: PAML algorithm|Experimental: inferred from direct assay|Experimental: annotated protein expression (APE)|Experimental: inferred from direct assay|Experimental: annotated protein expression (APE)|…	GO|GO|GO|eSLDB|GO|PA-GOSUB|GO|The Human Protein Atlas|GO|The Human Protein Atlas|GO|MatrixDB|GO	BioGRID	9606
Q9BUR4	Telomerase Cajal body protein 1	UniProtKB/Swiss-Prot/P	Cytosol(0.999)|Nucleus(1)	GO:0005737|GO:0005737|GO:0005697|GO:0005829|GO:0005829|GO:0005654|GO:0005654|GO:0016604|GO:0016604|GO:0015030|GO:0035861	Predicted: SVM decision tree|Predicted: PAML algorithm|Experimental: inferred from direct assay|Experimental: inferred from direct assay|Experimental: annotated protein expression (APE)|Experimental: inferred from direct assay|Experimental: annotated protein expression (APE)|Experimental: inferred from direct assay|Experimental: annotated protein expression (APE)|Experimental: inferred from direc…	eSLDB|PA-GOSUB|GO|GO|The Human Protein Atlas|GO|The Human Protein Atlas|GO|The Human Protein Atlas|GO|GO	BioGRID|IntAct	9606
Q9BWF3	RNA-binding protein 4	UniProtKB/Swiss-Prot/P	Cytosol(1)|Nucleus(1)	GO:0005737|GO:0005737|GO:0005737|GO:0005737|GO:0010494|GO:0005829|GO:0005829|GO:0005634|GO:0005634|GO:0005730|GO:0005654|GO:0005654|GO:0016607	Predicted: SVM decision tree|Experimental: inferred from direct assay|Predicted: pTarget method|Predicted: PAML algorithm|Experimental: inferred from direct assay|Experimental: inferred from direct assay|Experimental: annotated protein expression (APE)|Experimental: inferred from direct assay|Predicted: PAML algorithm|Experimental: inferred from direct assay|Experimental: inferred from direct ass…	eSLDB|GO|LOCATE|PA-GOSUB|GO|GO|The Human Protein Atlas|GO|PA-GOSUB|GO|GO|The Human Protein Atlas|GO	BioGRID	9606
P05412	Transcription factor AP-1	UniProtKB/Swiss-Prot/P	Cytosol(0.3)|Nucleus(1)	GO:0005829|GO:0005634|GO:0005634|GO:0005634|GO:0005634|GO:0005634|GO:0005654|GO:0005654|GO:0017053|GO:0035976|GO:0005694|GO:0000228|GO:0005719	Unknown: inferred from electronic annotation|Experimental: experimental|Experimental: inferred from direct assay|Predicted: pTarget method|Experimental: experimental|Predicted: PAML algorithm|Experimental: inferred from direct assay|Experimental: annotated protein expression (APE)|Unknown: inferred from electronic annotation|Experimental: inferred from direct assay|Experimental: experimental|Unkn…	GO|eSLDB|GO|LOCATE|Organelle|PA-GOSUB|GO|The Human Protein Atlas|GO|GO|Organelle|GO|GO	IntAct	9606
Q9Y333	U6 snRNA-associated Sm-like protein LSm2	UniProtKB/Swiss-Prot/P	Cytosol(0.981)|Nucleus(1)	GO:0000932|GO:0046540|GO:0005688|GO:0005829|GO:0005634|GO:0005634|GO:0005634|GO:0005634|GO:0005634|GO:0005654|GO:0071011|GO:0071013	Predicted: inferred from biological aspect of ancestor|Predicted: inferred from biological aspect of ancestor|Predicted: inferred from biological aspect of ancestor|Unknown: traceable author statement|Experimental: experimental|Predicted: pTarget method|Experimental: experimental|Predicted: PAML algorithm|Experimental: annotated protein expression (APE)|Unknown: traceable author statement|Predict…	GO|GO|GO|GO|eSLDB|LOCATE|Organelle|PA-GOSUB|The Human Protein Atlas|GO|GO|GO	BioGRID	9606
P02545	Prelamin-A/C	UniProtKB/Swiss-Prot/P	Cytosol(0.998)|Nucleus(1)|Extracellular(0.8)	GO:0012505|GO:0005737|GO:0005829|GO:0005634|GO:0005634|GO:0005634|GO:0005634|GO:0005638|GO:0031965|GO:0005635|GO:0005654|GO:0016607|GO:0005856|GO:0031012|GO:0019866	Experimental: experimental|Predicted: SVM decision tree|Unknown: traceable author statement|Experimental: experimental|Unknown: HDA|Experimental: experimental|Predicted: PAML algorithm|Unknown: inferred from electronic annotation|Unknown: HDA|Experimental: inferred from direct assay|Experimental: inferred from direct assay|Unknown: inferred from electronic annotation|Experimental: experimental|Ex…	Organelle|eSLDB|GO|eSLDB|GO|Organelle|PA-GOSUB|GO|GO|GO|GO|GO|Organelle|MatrixDB|Organelle	BioGRID	9606
O00567	Nucleolar protein 56	UniProtKB/Swiss-Prot/P	Cytosol(0.997)|Nucleus(1)|Extracellular(0.8)|Membrane(0.3)	GO:0005737|GO:0070761|GO:0005732|GO:0031428|GO:0032040|GO:0005634|GO:0005634|GO:0005634|GO:0005634|GO:0005730|GO:0001650|GO:0001650|GO:0005654|GO:0005576|GO:0016020	Unknown: inferred from electronic annotation|Experimental: inferred from direct assay|Experimental: inferred from direct assay|Predicted: inferred from biological aspect of ancestor|Predicted: inferred from biological aspect of ancestor|Predicted: SVM decision tree|Predicted: pTarget method|Experimental: experimental|Predicted: PAML algorithm|Unknown: traceable author statement|Experimental: infe…	GO|GO|GO|GO|GO|eSLDB|LOCATE|Organelle|PA-GOSUB|GO|GO|The Human Protein Atlas|GO|MatrixDB|GO	BioGRID	9606
Q15022	Polycomb protein SUZ12	UniProtKB/Swiss-Prot/P	Nucleus(1)	GO:0005634|GO:0005634|GO:0005634|GO:0005634|GO:0005634|GO:0005730|GO:0005730|GO:0005654|GO:0016604|GO:0016604|GO:0032993|GO:0035098|GO:0016586|GO:0001739	Predicted: SVM decision tree|Experimental: inferred from direct assay|Experimental: experimental|Predicted: PAML algorithm|Experimental: annotated protein expression (APE)|Experimental: inferred from direct assay|Experimental: annotated protein expression (APE)|Unknown: traceable author statement|Experimental: inferred from direct assay|Experimental: annotated protein expression (APE)|Unknown: in…	eSLDB|GO|Human Proteinpedia|PA-GOSUB|The Human Protein Atlas|GO|The Human Protein Atlas|GO|GO|The Human Protein Atlas|GO|GO|GO|GO	BioGRID	9606
Q9NPE3	H/ACA ribonucleoprotein complex subunit 3	UniProtKB/Swiss-Prot/P	Cytosol(0.994)|Nucleus(1)	GO:0030529|GO:0005697|GO:0005732|GO:0031429|GO:0005634|GO:0005634|GO:0005634|GO:0005634|GO:0005654|GO:0016604|GO:0016604	Experimental: experimental|Experimental: inferred from direct assay|Unknown: traceable author statement|Experimental: inferred from direct assay|Experimental: experimental|Predicted: pTarget method|Experimental: experimental|Predicted: PAML algorithm|Unknown: traceable author statement|Experimental: inferred from direct assay|Experimental: annotated protein expression (APE)	Organelle|GO|GO|GO|eSLDB|LOCATE|Organelle|PA-GOSUB|GO|GO|The Human Protein Atlas	BioGRID|IntAct	9606
O60506	Heterogeneous nuclear ribonucleoprotein Q	UniProtKB/Swiss-Prot/P	N/A(0.8)|Cytosol(1)|Nucleus(1)|Secretory-pathway(0.86)|Extracellular(0.8)|Membrane(0.3)	GO:0097452|GO:0005737|GO:0005737|GO:0005737|GO:0030529|GO:0071204|GO:0070937|GO:0005829|GO:0005634|GO:0005634|GO:0005634|GO:0005634|GO:0005654|GO:0005654|GO:0071013|GO:0005783|GO:0005783|GO:0005576|GO:0016020	Experimental: inferred from direct assay|Experimental: experimental|Experimental: experimental|Predicted: pTarget method|Experimental: experimental|Predicted: inferred from sequence or structural similarity|Experimental: inferred from direct assay|Experimental: annotated protein expression (APE)|Experimental: experimental|Unknown: traceable author statement|Experimental: experimental|Predicted: P…	GO|eSLDB|Human Proteinpedia|LOCATE|Organelle|GO|GO|The Human Protein Atlas|eSLDB|GO|Organelle|PA-GOSUB|GO|The Human Protein Atlas|GO|eSLDB|GO|MatrixDB|GO	BioGRID|IntAct	9606
Q9NR30	Nucleolar RNA helicase 2	UniProtKB/Swiss-Prot/P	Cytosol(0.7)|Nucleus(1)|Extracellular(0.8)|Membrane(0.3)	GO:0005737|GO:0005634|GO:0005634|GO:0005634|GO:0005634|GO:0005634|GO:0005634|GO:0005730|GO:0005730|GO:0005654|GO:0005576|GO:0016020	Predicted: inferred from biological aspect of ancestor|Experimental: experimental|Experimental: inferred from direct assay|Predicted: pTarget method|Experimental: experimental|Predicted: PAML algorithm|Experimental: annotated protein expression (APE)|Experimental: inferred from direct assay|Experimental: annotated protein expression (APE)|Unknown: traceable author statement|Experimental: experime…	GO|eSLDB|GO|LOCATE|Organelle|PA-GOSUB|The Human Protein Atlas|GO|The Human Protein Atlas|GO|MatrixDB|GO	DIP|IntAct	9606
Q6NYC1	Bifunctional arginine demethylase and lysyl-hydroxylase JMJD6	UniProtKB/Swiss-Prot/P	Cytosol(0.3)|Nucleus(1)|Membrane(0.3)	GO:0005829|GO:0005634|GO:0005634|GO:0005634|GO:0005634|GO:0005634|GO:0005730|GO:0005730|GO:0005654|GO:0005654|GO:0005886	Unknown: inferred from electronic annotation|Predicted: SVM decision tree|Experimental: inferred from direct assay|Experimental: experimental|Predicted: pTarget method|Predicted: PAML algorithm|Experimental: inferred from direct assay|Experimental: experimental|Experimental: inferred from direct assay|Experimental: annotated protein expression (APE)|Unknown: inferred from electronic annotation	GO|eSLDB|GO|Human Proteinpedia|LOCATE|PA-GOSUB|GO|Human Proteinpedia|GO|The Human Protein Atlas|GO	BioGRID	9606
P49407	Beta-arrestin-1	UniProtKB/Swiss-Prot/P	Cytosol(0.986)|Nucleus(1)|Secretory-pathway(0.931)|Membrane(0.984)|Extracellular(0.8)	GO:0005905|GO:0005737|GO:0005737|GO:0005829|GO:0005634|GO:0005634|GO:0005654|GO:0005654|GO:0016604|GO:0000139|GO:0005768|GO:0005765|GO:0031410|GO:0030659|GO:0000785|GO:0031143|GO:0043197|GO:0014069|GO:0005576|GO:0005886|GO:0005886|GO:0005834|GO:0016323|GO:0045211	Unknown: inferred from electronic annotation|Experimental: inferred from direct assay|Experimental: experimental|Unknown: traceable author statement|Predicted: SVM decision tree|Experimental: inferred from direct assay|Experimental: inferred from direct assay|Experimental: annotated protein expression (APE)|Experimental: inferred from direct assay|Unknown: traceable author statement|Unknown: infe…	GO|GO|Human Proteinpedia|GO|eSLDB|GO|GO|The Human Protein Atlas|GO|GO|GO|GO|GO|GO|GO|GO|GO|GO|MatrixDB|GO|Organelle|GO|GO|GO	BioGRID|IntAct	9606
O15160	DNA-directed RNA polymerases I and III subunit RPAC1	UniProtKB/Swiss-Prot/P	Cytosol(0.3)|Nucleus(1)	GO:0005829|GO:0005634|GO:0005634|GO:0005634|GO:0005634|GO:0005634|GO:0005634|GO:0005736|GO:0005654|GO:0005666|GO:0030880	Unknown: traceable author statement|Predicted: SVM decision tree|Experimental: inferred from direct assay|Predicted: pTarget method|Experimental: experimental|Predicted: PAML algorithm|Experimental: annotated protein expression (APE)|Predicted: inferred from biological aspect of ancestor|Unknown: traceable author statement|Experimental: inferred from direct assay|Experimental: experimental	GO|eSLDB|GO|LOCATE|Organelle|PA-GOSUB|The Human Protein Atlas|GO|GO|GO|Organelle	BioGRID	9606
Q9P287	BRCA2 and CDKN1A-interacting protein	UniProtKB/Swiss-Prot/P	Cytosol(1)|Nucleus(1)	GO:0005737|GO:0005829|GO:0005829|GO:0000307|GO:0005634|GO:0005634|GO:0005634|GO:0005654|GO:0005654|GO:0019908|GO:0097431|GO:0005813|GO:0005814	Predicted: SVM decision tree|Experimental: inferred from direct assay|Experimental: annotated protein expression (APE)|Experimental: experimental|Predicted: SVM decision tree|Unknown: traceable author statement|Experimental: experimental|Experimental: inferred from direct assay|Experimental: annotated protein expression (APE)|Experimental: inferred from direct assay|Experimental: inferred from di…	eSLDB|GO|The Human Protein Atlas|Organelle|eSLDB|GO|Organelle|GO|The Human Protein Atlas|GO|GO|GO|GO	BioGRID	9606
P68400	Casein kinase II subunit alpha	UniProtKB/Swiss-Prot/P	Cytosol(0.958)|Nucleus(1)|Membrane(0.3)	GO:0005737|GO:0005829|GO:0005956|GO:0005634|GO:0005654|GO:0005654|GO:0016581|GO:0031519|GO:0016580|GO:0005886	Predicted: SVM decision tree|Unknown: traceable author statement|Experimental: inferred from direct assay|Experimental: inferred from direct assay|Experimental: inferred from direct assay|Experimental: annotated protein expression (APE)|Experimental: inferred from direct assay|Experimental: inferred from direct assay|Experimental: inferred from direct assay|Unknown: traceable author statement	eSLDB|GO|GO|GO|GO|The Human Protein Atlas|GO|GO|GO|GO	BioGRID|IntAct	9606
Q9UNQ2	Probable dimethyladenosine transferase	UniProtKB/Swiss-Prot/P	Cytosol(0.96)|Mitochondrion(0.7)|Nucleus(1)	GO:0005829|GO:0005829|GO:0005759|GO:0005634|GO:0005634|GO:0005634|GO:0005634|GO:0005730|GO:0005730|GO:0005654	Experimental: inferred from direct assay|Experimental: annotated protein expression (APE)|Predicted: inferred from biological aspect of ancestor|Experimental: experimental|Experimental: inferred from direct assay|Predicted: PAML algorithm|Experimental: annotated protein expression (APE)|Experimental: inferred from direct assay|Experimental: annotated protein expression (APE)|Unknown: traceable au…	GO|The Human Protein Atlas|GO|eSLDB|GO|PA-GOSUB|The Human Protein Atlas|GO|The Human Protein Atlas|GO	BioGRID	9606
Q6ZW49	PAX-interacting protein 1	UniProtKB/Swiss-Prot/P	Cytosol(0.8)|Mitochondrion(0.7)|Nucleus(1)	GO:0043231|GO:0005739|GO:0005634|GO:0005634|GO:0005634|GO:0005634|GO:0016363|GO:0005654|GO:0005654|GO:0035097|GO:0044666|GO:0005694	Experimental: annotated protein expression (APE)|Predicted: SVM decision tree|Predicted: SVM decision tree|Experimental: inferred from direct assay|Predicted: pTarget method|Predicted: PAML algorithm|Unknown: inferred from electronic annotation|Unknown: traceable author statement|Experimental: annotated protein expression (APE)|Experimental: inferred from direct assay|Experimental: inferred from …	The Human Protein Atlas|eSLDB|eSLDB|GO|LOCATE|PA-GOSUB|GO|GO|The Human Protein Atlas|GO|GO|GO	BioGRID	9606
O75530	Polycomb protein EED	UniProtKB/Swiss-Prot/P	Cytosol(0.94)|Nucleus(1)	GO:0005737|GO:0005829|GO:0005634|GO:0005634|GO:0005634|GO:0005634|GO:0045120|GO:0005654|GO:0005654|GO:0035098|GO:0001739	Predicted: SVM decision tree|Experimental: inferred from direct assay|Predicted: SVM decision tree|Unknown: non-traceable author statement|Experimental: experimental|Predicted: PAML algorithm|Unknown: inferred from electronic annotation|Experimental: inferred from direct assay|Experimental: annotated protein expression (APE)|Experimental: inferred from direct assay|Unknown: inferred from electron…	eSLDB|GO|eSLDB|GO|Organelle|PA-GOSUB|GO|GO|The Human Protein Atlas|GO|GO	BioGRID	9606
O00566	U3 small nucleolar ribonucleoprotein protein MPP10	UniProtKB/Swiss-Prot/P	Cytosol(0.958)|Nucleus(1)	GO:0030529|GO:0005732|GO:0032040|GO:0005634|GO:0005634|GO:0005634|GO:0005730|GO:0005730|GO:0034457|GO:0005654|GO:0005694	Experimental: experimental|Unknown: non-traceable author statement|Predicted: inferred from biological aspect of ancestor|Experimental: experimental|Experimental: experimental|Predicted: PAML algorithm|Experimental: inferred from direct assay|Experimental: annotated protein expression (APE)|Predicted: inferred from biological aspect of ancestor|Unknown: traceable author statement|Unknown: inferre…	Organelle|GO|GO|eSLDB|Organelle|PA-GOSUB|GO|The Human Protein Atlas|GO|GO|GO	BioGRID	9606
P41218	Myeloid cell nuclear differentiation antigen	UniProtKB/Swiss-Prot/P	Cytosol(0.86)|Nucleus(1)|Secretory-pathway(0.3)|Extracellular(0.3)|Membrane(0.8)	GO:0005737|GO:0005634|GO:0005634|GO:0005634|GO:0005730|GO:0005730|GO:0005654|GO:0005654|GO:0035578|GO:0005576|GO:0016020|GO:0070062	Experimental: experimental|Experimental: experimental|Predicted: pTarget method|Predicted: PAML algorithm|Experimental: inferred from direct assay|Experimental: annotated protein expression (APE)|Experimental: inferred from direct assay|Experimental: annotated protein expression (APE)|Unknown: traceable author statement|Unknown: traceable author statement|Experimental: experimental|Unknown: HDA	eSLDB|eSLDB|LOCATE|PA-GOSUB|GO|The Human Protein Atlas|GO|The Human Protein Atlas|GO|GO|MatrixDB|GO	IntAct	9606
P49321	Nuclear autoantigenic sperm protein	UniProtKB/Swiss-Prot/P	Secretory-pathway(0.7)|Cytosol(0.3)|Nucleus(1)	GO:secretory_pathway|GO:0005737|GO:0005634|GO:0005634|GO:0005634|GO:0005634|GO:0005654|GO:0005654|GO:0032991|GO:0000790	Predicted: SVM decision tree|Unknown: inferred from electronic annotation|Experimental: experimental|Predicted: inferred from sequence or structural similarity|Experimental: experimental|Predicted: PAML algorithm|Experimental: inferred from direct assay|Experimental: annotated protein expression (APE)|Experimental: inferred from direct assay|Experimental: inferred from direct assay	eSLDB|GO|eSLDB|GO|Organelle|PA-GOSUB|GO|The Human Protein Atlas|GO|GO	BioGRID	9606
Q8WYQ5	Microprocessor complex subunit DGCR8	UniProtKB/Swiss-Prot/P	Cytosol(0.96)|Nucleus(1)	GO:0005737|GO:0005737|GO:0005634|GO:0005634|GO:0005634|GO:0005634|GO:0005730|GO:0005730|GO:0005654|GO:0070877	Experimental: inferred from direct assay|Experimental: experimental|Predicted: SVM decision tree|Experimental: inferred from direct assay|Predicted: pTarget method|Predicted: PAML algorithm|Unknown: inferred from electronic annotation|Experimental: experimental|Unknown: traceable author statement|Experimental: inferred from direct assay	GO|Human Proteinpedia|eSLDB|GO|LOCATE|PA-GOSUB|GO|Human Proteinpedia|GO|GO	BioGRID	9606
Q14684	Ribosomal RNA processing protein 1 homolog B	UniProtKB/Swiss-Prot/P	Cytosol(0.853)|Nucleus(1)	GO:0030687|GO:0030688|GO:0005829|GO:0005634|GO:0005634|GO:0005634|GO:0005634|GO:0005730|GO:0005730|GO:0001652|GO:0005654|GO:0000791|GO:0000792	Predicted: inferred from biological aspect of ancestor|Unknown: inferred from electronic annotation|Unknown: HDA|Predicted: SVM decision tree|Unknown: HDA|Experimental: experimental|Predicted: PAML algorithm|Experimental: inferred from direct assay|Experimental: annotated protein expression (APE)|Experimental: inferred from direct assay|Unknown: inferred from electronic annotation|Unknown: inferr…	GO|GO|GO|eSLDB|GO|Human Proteinpedia|PA-GOSUB|GO|The Human Protein Atlas|GO|GO|GO|GO	IntAct	9606
Q15397	Pumilio homolog 3	UniProtKB/Swiss-Prot/P	Cytosol(0.8)|Nucleus(1)|Secretory-pathway(0.8)	GO:0005737|GO:0005634|GO:0005634|GO:0005634|GO:0005730|GO:0005730|GO:0005654|GO:0005783|GO:0005694	Experimental: experimental|Experimental: experimental|Predicted: pTarget method|Predicted: PAML algorithm|Experimental: inferred from direct assay|Experimental: annotated protein expression (APE)|Experimental: inferred from direct assay|Experimental: inferred from direct assay|Experimental: inferred from direct assay	Human Proteinpedia|eSLDB|LOCATE|PA-GOSUB|GO|The Human Protein Atlas|GO|GO|GO	BioGRID	9606
Q15050	Ribosome biogenesis regulatory protein homolog	UniProtKB/Swiss-Prot/P	Cytosol(0.7)|Nucleus(1)|Secretory-pathway(0.3)	GO:0030687|GO:0005634|GO:0005634|GO:0005634|GO:0005730|GO:0005730|GO:0001650|GO:0005783|GO:0000794	Predicted: inferred from biological aspect of ancestor|Experimental: experimental|Experimental: inferred from direct assay|Predicted: PAML algorithm|Experimental: inferred from direct assay|Experimental: annotated protein expression (APE)|Experimental: inferred from direct assay|Unknown: inferred from electronic annotation|Experimental: inferred from direct assay	GO|eSLDB|GO|PA-GOSUB|GO|The Human Protein Atlas|GO|GO|GO	BioGRID	9606
Q13428	Treacle protein	UniProtKB/Swiss-Prot/P	Cytosol(0.94)|Nucleus(1)	GO:0005737|GO:0005829|GO:0005634|GO:0005634|GO:0005634|GO:0005730|GO:0001650|GO:0001650	Predicted: SVM decision tree|Experimental: inferred from direct assay|Experimental: inferred from direct assay|Experimental: experimental|Predicted: PAML algorithm|Experimental: inferred from direct assay|Experimental: inferred from direct assay|Experimental: annotated protein expression (APE)	eSLDB|GO|GO|Organelle|PA-GOSUB|GO|GO|The Human Protein Atlas	BioGRID	9606
Q9BVI4	Nucleolar complex protein 4 homolog	UniProtKB/Swiss-Prot/P	Cytosol(0.91)|Nucleus(1)|Extracellular(0.8)|Membrane(0.86)	GO:0030692|GO:0032040|GO:0005634|GO:0005634|GO:0005634|GO:0005634|GO:0005730|GO:0005730|GO:0031965|GO:0005654|GO:0005576|GO:0016021|GO:0016021	Predicted: inferred from biological aspect of ancestor|Predicted: inferred from biological aspect of ancestor|Experimental: experimental|Experimental: inferred from direct assay|Predicted: PAML algorithm|Experimental: annotated protein expression (APE)|Predicted: inferred from sequence or structural similarity|Experimental: annotated protein expression (APE)|Unknown: inferred from electronic anno…	GO|GO|eSLDB|GO|PA-GOSUB|The Human Protein Atlas|GO|The Human Protein Atlas|GO|GO|MatrixDB|eSLDB|GO	BioGRID	9606
Q9NY12	H/ACA ribonucleoprotein complex subunit 1	UniProtKB/Swiss-Prot/P	Cytosol(0.86)|Nucleus(1)	GO:0005697|GO:0031429|GO:0005634|GO:0005634|GO:0005634|GO:0005634|GO:0001650|GO:0001650|GO:0005654|GO:0000784	Unknown: traceable author statement|Experimental: inferred from direct assay|Experimental: experimental|Experimental: inferred from direct assay|Predicted: PAML algorithm|Experimental: annotated protein expression (APE)|Experimental: inferred from direct assay|Experimental: annotated protein expression (APE)|Unknown: traceable author statement|Unknown: HDA	GO|GO|eSLDB|GO|PA-GOSUB|The Human Protein Atlas|GO|The Human Protein Atlas|GO|GO	BioGRID|IntAct	9606
Q86VP6	Cullin-associated NEDD8-dissociated protein 1	UniProtKB/Swiss-Prot/P	Cytosol(1)|Nucleus(0.998)|Secretory-pathway(0.972)|Extracellular(0.86)|Membrane(0.86)	GO:0000151|GO:0031461|GO:0005737|GO:0005737|GO:0005737|GO:0005829|GO:0005829|GO:0005634|GO:0005634|GO:0005654|GO:0005654|GO:0005794|GO:0005794|GO:0034774|GO:0005576|GO:0005576|GO:0016020|GO:0016020|GO:0070062	Experimental: inferred from direct assay|Experimental: inferred from direct assay|Experimental: inferred from direct assay|Experimental: experimental|Predicted: pTarget method|Experimental: inferred from direct assay|Experimental: annotated protein expression (APE)|Experimental: experimental|Experimental: inferred from direct assay|Experimental: inferred from direct assay|Experimental: annotated …	GO|GO|GO|Human Proteinpedia|LOCATE|GO|The Human Protein Atlas|eSLDB|GO|GO|The Human Protein Atlas|GO|The Human Protein Atlas|GO|GO|MatrixDB|GO|MatrixDB|GO	BioGRID	9606
Q00013	55 kDa erythrocyte membrane protein	UniProtKB/Swiss-Prot/P	Cytosol(1)|Nucleus(0.998)|Extracellular(0.8)|Membrane(0.98)	GO:0005622|GO:0005737|GO:0005737|GO:0005829|GO:0005829|GO:0005634|GO:0005730|GO:0016607|GO:0016607|GO:0032420|GO:0030863|GO:0005576|GO:0016020|GO:0016020|GO:0005886|GO:0005886	Experimental: inferred from direct assay|Experimental: experimental|Predicted: PAML algorithm|Experimental: inferred from direct assay|Experimental: annotated protein expression (APE)|Experimental: experimental|Experimental: annotated protein expression (APE)|Experimental: inferred from direct assay|Experimental: annotated protein expression (APE)|Unknown: inferred from electronic annotation|Unkn…	GO|Human Proteinpedia|PA-GOSUB|GO|The Human Protein Atlas|Human Proteinpedia|The Human Protein Atlas|GO|The Human Protein Atlas|GO|GO|MatrixDB|eSLDB|GO|GO|Organelle	BioGRID|IntAct	9606
Q9P0M6	Core histone macro-H2A.2	UniProtKB/Swiss-Prot/P	Nucleus(1)|Cytosol(0.3)	GO:0005634|GO:0005634|GO:0005654|GO:0005654|GO:0035098|GO:0000784|GO:0000790|GO:0000786|GO:0001740|GO:0070062	Predicted: SVM decision tree|Predicted: PAML algorithm|Experimental: inferred from direct assay|Experimental: annotated protein expression (APE)|Experimental: inferred from direct assay|Unknown: HDA|Experimental: inferred from direct assay|Unknown: inferred from electronic annotation|Experimental: inferred from direct assay|Unknown: HDA	eSLDB|PA-GOSUB|GO|The Human Protein Atlas|GO|GO|GO|GO|GO|GO	BioGRID	9606
Q14978	Nucleolar and coiled-body phosphoprotein 1	UniProtKB/Swiss-Prot/P	Cytosol(0.897)|Nucleus(1)	GO:0005737|GO:0005737|GO:0031428|GO:0031429|GO:0005634|GO:0005634|GO:0005634|GO:0005730|GO:0005730|GO:0001650|GO:0015030	Predicted: SVM decision tree|Unknown: inferred from electronic annotation|Unknown: inferred from electronic annotation|Unknown: inferred from electronic annotation|Predicted: pTarget method|Experimental: experimental|Predicted: PAML algorithm|Experimental: inferred from direct assay|Experimental: annotated protein expression (APE)|Experimental: inferred from direct assay|Unknown: inferred from el…	eSLDB|GO|GO|GO|LOCATE|Organelle|PA-GOSUB|GO|The Human Protein Atlas|GO|GO	BioGRID|IntAct	9606
Q9NX58	Cell growth-regulating nucleolar protein	UniProtKB/Swiss-Prot/P	Cytosol(0.3)|Nucleus(1)|Membrane(0.7)	GO:0005737|GO:0005634|GO:0005634|GO:0005634|GO:0005634|GO:0005730|GO:0005730|GO:0005730|GO:0001750	Unknown: inferred from electronic annotation|Experimental: experimental|Experimental: inferred from direct assay|Predicted: PAML algorithm|Experimental: annotated protein expression (APE)|Experimental: inferred from direct assay|Experimental: experimental|Experimental: annotated protein expression (APE)|Predicted: inferred from sequence or structural similarity	GO|eSLDB|GO|PA-GOSUB|The Human Protein Atlas|GO|Human Proteinpedia|The Human Protein Atlas|GO	IntAct	9606
Q9H8H2	Probable ATP-dependent RNA helicase DDX31	UniProtKB/Swiss-Prot/P	Cytosol(0.988)|Nucleus(0.999)|Secretory-pathway(0.96)	GO:0005737|GO:0043231|GO:0043231|GO:0005634|GO:0005634|GO:0005634|GO:0005730|GO:0005730|GO:0005794|GO:0005794	Predicted: inferred from biological aspect of ancestor|Experimental: inferred from direct assay|Experimental: annotated protein expression (APE)|Predicted: SVM decision tree|Predicted: pTarget method|Predicted: PAML algorithm|Experimental: inferred from direct assay|Experimental: annotated protein expression (APE)|Experimental: inferred from direct assay|Experimental: annotated protein expression…	GO|GO|The Human Protein Atlas|eSLDB|LOCATE|PA-GOSUB|GO|The Human Protein Atlas|GO|The Human Protein Atlas	BioGRID	9606
Q96D46	60S ribosomal export protein NMD3	UniProtKB/Swiss-Prot/P	Cytosol(0.94)|Nucleus(1)|Extracellular(0.94)|Membrane(0.3)	GO:0005737|GO:0005737|GO:0005634|GO:0005634|GO:0005730|GO:0005730|GO:0005654|GO:0005576|GO:0005576|GO:0016020	Predicted: SVM decision tree|Experimental: inferred from direct assay|Experimental: inferred from direct assay|Experimental: annotated protein expression (APE)|Experimental: inferred from direct assay|Experimental: annotated protein expression (APE)|Experimental: inferred from direct assay|Predicted: pTarget method|Experimental: experimental|Unknown: HDA	eSLDB|GO|GO|The Human Protein Atlas|GO|The Human Protein Atlas|GO|LOCATE|MatrixDB|GO	BioGRID	9606
Q13601	KRR1 small subunit processome component homolog	UniProtKB/Swiss-Prot/P	Cytosol(0.79)|Nucleus(1)|Extracellular(0.96)|Membrane(0.3)	GO:0005737|GO:0032040|GO:0005634|GO:0005634|GO:0005634|GO:0005634|GO:0005730|GO:0005730|GO:0005654|GO:0005576|GO:0045171|GO:0016020	Unknown: inferred from electronic annotation|Predicted: inferred from biological aspect of ancestor|Predicted: SVM decision tree|Experimental: inferred from direct assay|Predicted: PAML algorithm|Experimental: annotated protein expression (APE)|Experimental: inferred from direct assay|Experimental: annotated protein expression (APE)|Unknown: traceable author statement|Experimental: experimental|E…	GO|GO|eSLDB|GO|PA-GOSUB|The Human Protein Atlas|GO|The Human Protein Atlas|GO|MatrixDB|GO|GO	BioGRID	9606
P10074	Telomere zinc finger-associated protein	UniProtKB/Swiss-Prot/P	Secretory-pathway(0.7)|Cytosol(0.96)|Nucleus(1)	GO:secretory_pathway|GO:0005829|GO:0005829|GO:0005634|GO:0005634|GO:0005654|GO:0005654|GO:0000781	Predicted: SVM decision tree|Experimental: inferred from direct assay|Experimental: annotated protein expression (APE)|Experimental: experimental|Predicted: PAML algorithm|Experimental: inferred from direct assay|Experimental: annotated protein expression (APE)|Experimental: inferred from direct assay	eSLDB|GO|The Human Protein Atlas|eSLDB|PA-GOSUB|GO|The Human Protein Atlas|GO	BioGRID	9606
Q8WV16	DDB1- and CUL4-associated factor 4	UniProtKB/Swiss-Prot/P	Cytosol(0.982)|Nucleus(0.999)	GO:0080008|GO:0005737|GO:0005682|GO:0005634|GO:0005634|GO:0005654|GO:0005654|GO:0071011|GO:0071013	Experimental: inferred from direct assay|Predicted: SVM decision tree|Predicted: inferred from biological aspect of ancestor|Predicted: SVM decision tree|Predicted: PAML algorithm|Unknown: traceable author statement|Experimental: annotated protein expression (APE)|Predicted: inferred from biological aspect of ancestor|Predicted: inferred from biological aspect of ancestor	GO|eSLDB|GO|eSLDB|PA-GOSUB|GO|The Human Protein Atlas|GO|GO	BioGRID	9606
Q6PI26	Protein SHQ1 homolog	UniProtKB/Swiss-Prot/P	Cytosol(0.988)|Nucleus(0.998)	GO:0005737|GO:0005737|GO:0005829|GO:0005730|GO:0005654|GO:0005654|GO:0015030	Predicted: SVM decision tree|Experimental: inferred from direct assay|Experimental: inferred from direct assay|Experimental: inferred from direct assay|Experimental: inferred from direct assay|Experimental: annotated protein expression (APE)|Experimental: inferred from direct assay	eSLDB|GO|GO|GO|GO|The Human Protein Atlas|GO	BioGRID	9606
Q9BVJ6	U3 small nucleolar RNA-associated protein 14 homolog A	UniProtKB/Swiss-Prot/P	Cytosol(0.988)|Nucleus(0.998)	GO:0032040|GO:0005829|GO:0005829|GO:0005634|GO:0005634|GO:0005730|GO:0005730|GO:0005654	Predicted: inferred from biological aspect of ancestor|Experimental: inferred from direct assay|Experimental: annotated protein expression (APE)|Experimental: experimental|Predicted: PAML algorithm|Experimental: inferred from direct assay|Experimental: annotated protein expression (APE)|Unknown: traceable author statement	GO|GO|The Human Protein Atlas|eSLDB|PA-GOSUB|GO|The Human Protein Atlas|GO	BioGRID	9606
Q9H7B2	Ribosome production factor 2 homolog	UniProtKB/Swiss-Prot/P	Nucleus(1)	GO:0005634|GO:0005634|GO:0005634|GO:0005634|GO:0005634|GO:0005730|GO:0005730	Experimental: experimental|Experimental: inferred from direct assay|Predicted: pTarget method|Predicted: PAML algorithm|Experimental: annotated protein expression (APE)|Experimental: inferred from direct assay|Experimental: annotated protein expression (APE)	eSLDB|GO|LOCATE|PA-GOSUB|The Human Protein Atlas|GO|The Human Protein Atlas	BioGRID	9606
P42696	RNA-binding protein 34	UniProtKB/Swiss-Prot/P	Nucleus(1)	GO:0005634|GO:0005634|GO:0005634|GO:0005634|GO:0005634|GO:0005730|GO:0005730	Experimental: experimental|Experimental: inferred from direct assay|Predicted: pTarget method|Predicted: PAML algorithm|Experimental: annotated protein expression (APE)|Experimental: inferred from direct assay|Experimental: annotated protein expression (APE)	eSLDB|GO|LOCATE|PA-GOSUB|The Human Protein Atlas|GO|The Human Protein Atlas	BioGRID	9606
Q9NX24	H/ACA ribonucleoprotein complex subunit 2	UniProtKB/Swiss-Prot/P	Cytosol(0.999)|Nucleus(0.994)	GO:0005697|GO:0005732|GO:0031429|GO:0005829|GO:0022625|GO:0005634|GO:0005634|GO:0005654|GO:0005654|GO:0000784	Experimental: inferred from direct assay|Predicted: inferred from sequence or structural similarity|Experimental: inferred from direct assay|Experimental: annotated protein expression (APE)|Predicted: inferred from biological aspect of ancestor|Experimental: experimental|Predicted: PAML algorithm|Unknown: traceable author statement|Experimental: annotated protein expression (APE)|Unknown: HDA	GO|GO|GO|The Human Protein Atlas|GO|eSLDB|PA-GOSUB|GO|The Human Protein Atlas|GO	BioGRID|IntAct	9606
Q9BXY0	Protein MAK16 homolog	UniProtKB/Swiss-Prot/P	Cytosol(0.988)|Nucleus(0.998)	GO:0030687|GO:0043231|GO:0043231|GO:0005634|GO:0005634|GO:0005730|GO:0005730	Predicted: inferred from biological aspect of ancestor|Experimental: inferred from direct assay|Experimental: annotated protein expression (APE)|Experimental: experimental|Predicted: PAML algorithm|Experimental: inferred from direct assay|Experimental: annotated protein expression (APE)	GO|GO|The Human Protein Atlas|eSLDB|PA-GOSUB|GO|The Human Protein Atlas	BioGRID	9606
Q12788	Transducin beta-like protein 3	UniProtKB/Swiss-Prot/P	Cytosol(0.7)|Nucleus(1)	GO:0032040|GO:0005634|GO:0005634|GO:0005634|GO:0005730|GO:0005730|GO:0034388|GO:0005654	Predicted: inferred from biological aspect of ancestor|Predicted: SVM decision tree|Experimental: inferred from direct assay|Predicted: PAML algorithm|Experimental: inferred from direct assay|Experimental: annotated protein expression (APE)|Predicted: inferred from biological aspect of ancestor|Unknown: traceable author statement	GO|eSLDB|GO|PA-GOSUB|GO|The Human Protein Atlas|GO|GO	BioGRID	9606
Q8IY81	pre-rRNA processing protein FTSJ3	UniProtKB/Swiss-Prot/P	Cytosol(0.79)|Nucleus(1)	GO:0030687|GO:0030688|GO:0005634|GO:0005634|GO:0005634|GO:0005634|GO:0005730|GO:0005730	Predicted: inferred from biological aspect of ancestor|Unknown: inferred from electronic annotation|Predicted: SVM decision tree|Experimental: inferred from direct assay|Predicted: pTarget method|Predicted: PAML algorithm|Experimental: inferred from direct assay|Experimental: annotated protein expression (APE)	GO|GO|eSLDB|GO|LOCATE|PA-GOSUB|GO|The Human Protein Atlas	BioGRID	9606
P11308	Transcriptional regulator ERG	UniProtKB/Swiss-Prot/P	Cytosol(0.86)|Nucleus(1)	GO:0005737|GO:0005829|GO:0005634|GO:0005634|GO:0005634|GO:0005634|GO:0005634|GO:0005654	Unknown: inferred from electronic annotation|Experimental: annotated protein expression (APE)|Predicted: SVM decision tree|Predicted: inferred from biological aspect of ancestor|Predicted: pTarget method|Experimental: experimental|Predicted: PAML algorithm|Experimental: annotated protein expression (APE)	GO|The Human Protein Atlas|eSLDB|GO|LOCATE|Organelle|PA-GOSUB|The Human Protein Atlas	BioGRID	9606
Q07020	60S ribosomal protein L18	UniProtKB/Swiss-Prot/P	Cytosol(1)|Nucleus(0.992)|Secretory-pathway(0.972)|Extracellular(0.8)|Membrane(0.51)	GO:0005737|GO:0005737|GO:0005737|GO:0030529|GO:0042788|GO:0005829|GO:0005829|GO:0022625|GO:0005634|GO:0005634|GO:0005730|GO:0005730|GO:0005783|GO:0005783|GO:0005791|GO:0005576|GO:0016020|GO:0005925	Predicted: pTarget method|Experimental: experimental|Predicted: PAML algorithm|Experimental: experimental|Experimental: inferred from direct assay|Experimental: inferred from direct assay|Experimental: annotated protein expression (APE)|Unknown: HDA|Predicted: SVM decision tree|Unknown: HDA|Experimental: inferred from direct assay|Experimental: annotated protein expression (APE)|Experimental: inf…	LOCATE|Organelle|PA-GOSUB|Organelle|GO|GO|The Human Protein Atlas|GO|eSLDB|GO|GO|The Human Protein Atlas|GO|The Human Protein Atlas|GO|MatrixDB|GO|GO	BioGRID	9606
Q13283	Ras GTPase-activating protein-binding protein 1	UniProtKB/Swiss-Prot/P	Cytosol(1)|Nucleus(0.992)|Extracellular(0.8)|Membrane(0.86)	GO:0043204|GO:0005737|GO:0010494|GO:0005829|GO:0005829|GO:0005634|GO:0005634|GO:0005634|GO:0005634|GO:0005576|GO:0016020|GO:0031982|GO:0005925	Unknown: inferred from electronic annotation|Experimental: experimental|Predicted: inferred from sequence or structural similarity|Experimental: inferred from direct assay|Experimental: annotated protein expression (APE)|Experimental: experimental|Unknown: inferred from electronic annotation|Experimental: experimental|Predicted: PAML algorithm|Experimental: experimental|Experimental: experimental…	GO|eSLDB|GO|GO|The Human Protein Atlas|eSLDB|GO|Organelle|PA-GOSUB|MatrixDB|eSLDB|eSLDB|GO	BioGRID	9606
Q5T280	Putative methyltransferase C9orf114	UniProtKB/Swiss-Prot/P	Cytosol(0.972)|Nucleus(0.998)	GO:0005737|GO:0005634|GO:0005634|GO:0005730|GO:0072686|GO:0031616|GO:0000777|GO:0000776	Unknown: inferred from electronic annotation|Predicted: SVM decision tree|Experimental: annotated protein expression (APE)|Experimental: annotated protein expression (APE)|Experimental: inferred from direct assay|Experimental: inferred from direct assay|Unknown: inferred from electronic annotation|Experimental: inferred from direct assay	GO|eSLDB|The Human Protein Atlas|The Human Protein Atlas|GO|GO|GO|GO	BioGRID	9606
P34897	Serine hydroxymethyltransferase, mitochondrial	UniProtKB/Swiss-Prot/P	Cytosol(0.998)|Mitochondrion(1)|Nucleus(0.992)|Extracellular(0.8)	GO:0005737|GO:0005737|GO:0005739|GO:0005739|GO:0005739|GO:0005739|GO:0005739|GO:0005759|GO:0042645|GO:0005758|GO:0005743|GO:0005634|GO:0005634|GO:0070552|GO:0015630|GO:0015630|GO:0005576|GO:0070062	Experimental: inferred from direct assay|Predicted: PAML algorithm|Experimental: experimental|Experimental: inferred from direct assay|Experimental: experimental|Predicted: PAML algorithm|Experimental: annotated protein expression (APE)|Experimental: inferred from direct assay|Experimental: inferred from direct assay|Unknown: inferred from electronic annotation|Experimental: inferred from direct …	GO|PA-GOSUB|eSLDB|GO|Organelle|PA-GOSUB|The Human Protein Atlas|GO|GO|GO|GO|GO|Human Proteinpedia|GO|GO|The Human Protein Atlas|MatrixDB|GO	BioGRID	9606
P37108	Signal recognition particle 14 kDa protein	UniProtKB/Swiss-Prot/P	Cytosol(0.998)|Nucleus(0.992)|Secretory-pathway(0.3)|Extracellular(0.3)|Membrane(0.8)	GO:0005737|GO:0005737|GO:0005737|GO:0005786|GO:0030529|GO:0005829|GO:0005634|GO:0005634|GO:0005730|GO:0034774|GO:0005576|GO:0016020	Predicted: SVM decision tree|Unknown: traceable author statement|Predicted: PAML algorithm|Experimental: inferred from direct assay|Experimental: experimental|Unknown: traceable author statement|Experimental: inferred from direct assay|Experimental: annotated protein expression (APE)|Experimental: annotated protein expression (APE)|Unknown: traceable author statement|Unknown: traceable author sta…	eSLDB|GO|PA-GOSUB|GO|Organelle|GO|GO|The Human Protein Atlas|The Human Protein Atlas|GO|GO|MatrixDB	BioGRID	9606
Q9H9Z2	Protein lin-28 homolog A	UniProtKB/Swiss-Prot/P	Cytosol(0.999)|Nucleus(0.991)|Secretory-pathway(0.7)	GO:0005737|GO:0005844|GO:0010494|GO:0000932|GO:0005829|GO:0005634|GO:0005634|GO:0005634|GO:0005730|GO:0005654|GO:0005791	Experimental: inferred from direct assay|Experimental: inferred from direct assay|Experimental: inferred from direct assay|Experimental: inferred from direct assay|Unknown: traceable author statement|Predicted: SVM decision tree|Experimental: inferred from direct assay|Predicted: PAML algorithm|Unknown: inferred from electronic annotation|Unknown: unspecified method|Predicted: inferred from seque…	GO|GO|GO|GO|GO|eSLDB|GO|PA-GOSUB|GO|The Human Protein Atlas|GO	BioGRID	9606
Q9BVP2	Guanine nucleotide-binding protein-like 3	UniProtKB/Swiss-Prot/P	Nucleus(1)|Extracellular(0.86)|Membrane(0.86)	GO:0005634|GO:0005634|GO:0005634|GO:0005730|GO:0005730|GO:0016604|GO:0016604|GO:0005576|GO:0005615|GO:0016020|GO:0016020	Predicted: SVM decision tree|Predicted: inferred from sequence or structural similarity|Predicted: PAML algorithm|Predicted: inferred from sequence or structural similarity|Experimental: annotated protein expression (APE)|Experimental: inferred from direct assay|Experimental: annotated protein expression (APE)|Experimental: experimental|Unknown: HDA|Unknown: HDA|Experimental: experimental	eSLDB|GO|PA-GOSUB|GO|The Human Protein Atlas|GO|The Human Protein Atlas|MatrixDB|GO|GO|MatrixDB	BioGRID	9606
Q9NVP1	ATP-dependent RNA helicase DDX18	UniProtKB/Swiss-Prot/P	Cytosol(0.91)|Nucleus(0.999)|Extracellular(0.8)|Membrane(0.3)	GO:0005737|GO:0005737|GO:0005634|GO:0005634|GO:0005730|GO:0005730|GO:0005694|GO:0005576|GO:0016020	Predicted: inferred from biological aspect of ancestor|Predicted: pTarget method|Predicted: SVM decision tree|Predicted: PAML algorithm|Experimental: inferred from direct assay|Experimental: annotated protein expression (APE)|Experimental: inferred from direct assay|Experimental: experimental|Unknown: HDA	GO|LOCATE|eSLDB|PA-GOSUB|GO|The Human Protein Atlas|GO|MatrixDB|GO	BioGRID	9606
Q14103	Heterogeneous nuclear ribonucleoprotein D0	UniProtKB/Swiss-Prot/P	Cytosol(0.86)|Nucleus(0.999)|Membrane(0.3)	GO:0030529|GO:0005829|GO:0005634|GO:0005634|GO:0005634|GO:0005634|GO:0005654|GO:0005654|GO:0045202	Experimental: experimental|Unknown: traceable author statement|Predicted: SVM decision tree|Unknown: non-traceable author statement|Experimental: experimental|Predicted: PAML algorithm|Experimental: inferred from direct assay|Experimental: annotated protein expression (APE)|Unknown: inferred from electronic annotation	Organelle|GO|eSLDB|GO|Organelle|PA-GOSUB|GO|The Human Protein Atlas|GO	BioGRID|IntAct	9606
P32121	Beta-arrestin-2	UniProtKB/Swiss-Prot/P	Cytosol(0.999)|Nucleus(0.988)|Secretory-pathway(0.972)|Membrane(0.99)|Extracellular(0.8)	GO:0005905|GO:0005737|GO:0005737|GO:0005829|GO:0043231|GO:0043231|GO:0005634|GO:0005634|GO:0005634|GO:0005768|GO:0031410|GO:0030139|GO:0043197|GO:0014069|GO:0005576|GO:0005886|GO:0005886|GO:0016323|GO:0045211	Unknown: inferred from electronic annotation|Experimental: experimental|Experimental: inferred from direct assay|Unknown: traceable author statement|Experimental: inferred from direct assay|Experimental: annotated protein expression (APE)|Experimental: experimental|Experimental: inferred from direct assay|Predicted: PAML algorithm|Unknown: inferred from electronic annotation|Experimental: inferre…	GO|eSLDB|GO|GO|GO|The Human Protein Atlas|eSLDB|GO|PA-GOSUB|GO|GO|GO|GO|GO|MatrixDB|GO|Organelle|GO|GO	BioGRID|IntAct	9606
Q13823	Nucleolar GTP-binding protein 2	UniProtKB/Swiss-Prot/P	Nucleus(1)|Extracellular(0.8)|Membrane(0.3)	GO:0005634|GO:0005634|GO:0005634|GO:0005634|GO:0005634|GO:0005730|GO:0005730|GO:0005576|GO:0016020	Experimental: experimental|Unknown: traceable author statement|Predicted: pTarget method|Experimental: experimental|Predicted: PAML algorithm|Experimental: inferred from direct assay|Experimental: annotated protein expression (APE)|Experimental: experimental|Unknown: HDA	eSLDB|GO|LOCATE|Organelle|PA-GOSUB|GO|The Human Protein Atlas|MatrixDB|GO	BioGRID	9606
P10412	Histone H1.4	UniProtKB/Swiss-Prot/P	Cytosol(0.7)|Nucleus(1)	GO:0005737|GO:0005634|GO:0005634|GO:0016607|GO:0005694|GO:0005720|GO:0000788	Predicted: SVM decision tree|Experimental: inferred from direct assay|Predicted: PAML algorithm|Experimental: annotated protein expression (APE)|Experimental: experimental|Experimental: inferred from direct assay|Unknown: inferred from electronic annotation	eSLDB|GO|PA-GOSUB|The Human Protein Atlas|Organelle|GO|GO	BioGRID	9606
Q96DB2	Histone deacetylase 11	UniProtKB/Swiss-Prot/P	Nucleus(1)|Membrane(0.96)	GO:0005634|GO:0005634|GO:0005634|GO:0005634|GO:0005634|GO:0000118|GO:0005886|GO:0005886	Experimental: experimental|Experimental: inferred from direct assay|Predicted: pTarget method|Experimental: experimental|Predicted: PAML algorithm|Experimental: inferred from direct assay|Experimental: inferred from direct assay|Experimental: experimental	eSLDB|GO|LOCATE|Organelle|PA-GOSUB|GO|GO|Human Proteinpedia	BioGRID|IntAct	9606
Q9NZC7	WW domain-containing oxidoreductase	UniProtKB/Swiss-Prot/P	Cytosol(0.997)|Mitochondrion(0.7)|Nucleus(0.982)|Secretory-pathway(0.96)|Membrane(0.96)	GO:0005737|GO:0005737|GO:0005737|GO:0005829|GO:0005829|GO:0005739|GO:0005634|GO:0005634|GO:0090575|GO:0005794|GO:0005794|GO:0005902|GO:0005886	Predicted: SVM decision tree|Unknown: traceable author statement|Predicted: PAML algorithm|Experimental: inferred from direct assay|Experimental: annotated protein expression (APE)|Predicted: inferred from sequence or structural similarity|Experimental: inferred from direct assay|Predicted: PAML algorithm|Predicted: inferred from sequence or structural similarity|Experimental: inferred from direc…	eSLDB|GO|PA-GOSUB|GO|The Human Protein Atlas|GO|GO|PA-GOSUB|GO|GO|The Human Protein Atlas|GO|GO	BioGRID	9606
Q9NY93	Probable ATP-dependent RNA helicase DDX56	UniProtKB/Swiss-Prot/P	Cytosol(0.7)|Nucleus(1)|Extracellular(0.8)|Membrane(0.3)	GO:0005737|GO:0005634|GO:0005634|GO:0005634|GO:0005730|GO:0005730|GO:0005576|GO:0016020	Predicted: inferred from biological aspect of ancestor|Experimental: experimental|Experimental: experimental|Predicted: PAML algorithm|Experimental: inferred from direct assay|Experimental: experimental|Experimental: experimental|Unknown: HDA	GO|eSLDB|Organelle|PA-GOSUB|GO|Human Proteinpedia|MatrixDB|GO	BioGRID	9606
Q96GQ7	Probable ATP-dependent RNA helicase DDX27	UniProtKB/Swiss-Prot/P	Cytosol(0.7)|Nucleus(1)	GO:0005737|GO:0005634|GO:0005634|GO:0005730|GO:0005730|GO:0005694	Predicted: inferred from biological aspect of ancestor|Experimental: experimental|Predicted: PAML algorithm|Experimental: inferred from direct assay|Experimental: annotated protein expression (APE)|Experimental: inferred from direct assay	GO|eSLDB|PA-GOSUB|GO|The Human Protein Atlas|GO	BioGRID	9606
P46087	Probable 28S rRNA (cytosine(4447)-C(5))-methyltransferase	UniProtKB/Swiss-Prot/P	Nucleus(1)	GO:0005634|GO:0005634|GO:0005634|GO:0005634|GO:0005730|GO:0005730|GO:0005654	Predicted: SVM decision tree|Predicted: pTarget method|Experimental: experimental|Predicted: PAML algorithm|Experimental: inferred from direct assay|Experimental: annotated protein expression (APE)|Unknown: traceable author statement	eSLDB|LOCATE|Organelle|PA-GOSUB|GO|The Human Protein Atlas|GO	BioGRID	9606
Q8IXZ2	Zinc finger CCCH domain-containing protein 3	UniProtKB/Swiss-Prot/P	Cytosol(0.7)|Nucleus(0.999)|Secretory-pathway(0.3)	GO:0005737|GO:0005634|GO:0005634|GO:0005634|GO:0005730|GO:0005654|GO:0005847|GO:0005794	Predicted: SVM decision tree|Experimental: inferred from direct assay|Experimental: experimental|Predicted: PAML algorithm|Experimental: experimental|Unknown: unspecified method|Predicted: inferred from biological aspect of ancestor|Unknown: unspecified method	eSLDB|GO|Human Proteinpedia|PA-GOSUB|Human Proteinpedia|The Human Protein Atlas|GO|The Human Protein Atlas	BioGRID	9606
Q9GZR7	ATP-dependent RNA helicase DDX24	UniProtKB/Swiss-Prot/P	Cytosol(0.94)|Nucleus(0.998)|Extracellular(0.8)|Membrane(0.3)	GO:0005737|GO:0005829|GO:0005634|GO:0005730|GO:0005730|GO:0005730|GO:0005576|GO:0016020	Predicted: inferred from biological aspect of ancestor|Experimental: annotated protein expression (APE)|Predicted: SVM decision tree|Experimental: inferred from direct assay|Experimental: experimental|Experimental: annotated protein expression (APE)|Experimental: experimental|Unknown: HDA	GO|The Human Protein Atlas|eSLDB|GO|Human Proteinpedia|The Human Protein Atlas|MatrixDB|GO	BioGRID	9606
P18124	60S ribosomal protein L7	UniProtKB/Swiss-Prot/P	Cytosol(0.999)|Nucleus(0.971)|Secretory-pathway(0.8)|Membrane(0.902)|Extracellular(0.8)	GO:0005737|GO:0005737|GO:0005737|GO:0030529|GO:0005844|GO:0005829|GO:0005829|GO:0022625|GO:0005634|GO:0005634|GO:0005730|GO:0005730|GO:0005783|GO:0014069|GO:0005576|GO:0016020|GO:0005925	Unknown: HDA|Experimental: experimental|Predicted: PAML algorithm|Experimental: experimental|Unknown: inferred from electronic annotation|Unknown: traceable author statement|Experimental: annotated protein expression (APE)|Unknown: HDA|Predicted: SVM decision tree|Unknown: HDA|Unknown: HDA|Experimental: annotated protein expression (APE)|Experimental: annotated protein expression (APE)|Experiment…	GO|Organelle|PA-GOSUB|Organelle|GO|GO|The Human Protein Atlas|GO|eSLDB|GO|GO|The Human Protein Atlas|The Human Protein Atlas|GO|MatrixDB|GO|GO	BioGRID	9606
O15213	WD repeat-containing protein 46	UniProtKB/Swiss-Prot/P	N/A(0.3)|Cytosol(0.973)|Nucleus(0.994)	GO:0005575|GO:0005737|GO:0032040|GO:0030686|GO:0005634|GO:0005634|GO:0005634|GO:0005730|GO:0005654	Unknown: no biological data available|Predicted: SVM decision tree|Predicted: inferred from biological aspect of ancestor|Predicted: inferred from biological aspect of ancestor|Predicted: SVM decision tree|Predicted: pTarget method|Predicted: PAML algorithm|Predicted: inferred from biological aspect of ancestor|Unknown: traceable author statement	GO|eSLDB|GO|GO|eSLDB|LOCATE|PA-GOSUB|GO|GO	BioGRID	9606
P62633	Cellular nucleic acid-binding protein	UniProtKB/Swiss-Prot/P	Cytosol(0.988)|Nucleus(0.982)|Secretory-pathway(0.94)	GO:0005737|GO:0005829|GO:0005829|GO:0005634|GO:0005634|GO:0005634|GO:0005783|GO:0005783	Experimental: experimental|Predicted: inferred from sequence or structural similarity|Experimental: annotated protein expression (APE)|Predicted: inferred from sequence or structural similarity|Predicted: PAML algorithm|Experimental: annotated protein expression (APE)|Experimental: experimental|Predicted: inferred from sequence or structural similarity	eSLDB|GO|The Human Protein Atlas|GO|PA-GOSUB|The Human Protein Atlas|eSLDB|GO	BioGRID	9606
Q96HR8	H/ACA ribonucleoprotein complex non-core subunit NAF1	UniProtKB/Swiss-Prot/P	Cytosol(0.997)|Nucleus(0.96)	GO:0005737|GO:0005737|GO:0005737|GO:0005732|GO:0005829|GO:0005634|GO:0005634	Predicted: SVM decision tree|Unknown: inferred from electronic annotation|Predicted: PAML algorithm|Experimental: inferred from direct assay|Experimental: annotated protein expression (APE)|Experimental: inferred from direct assay|Experimental: annotated protein expression (APE)	eSLDB|GO|PA-GOSUB|GO|The Human Protein Atlas|GO|The Human Protein Atlas	BioGRID|IntAct	9606
Q9UKB1	F-box/WD repeat-containing protein 11	UniProtKB/Swiss-Prot/P	Cytosol(1)|Nucleus(0.94)	GO:0000151|GO:0000151|GO:0019005|GO:0005737|GO:0005737|GO:0005829|GO:0043231|GO:0005634|GO:0005730|GO:0005813	Unknown: non-traceable author statement|Experimental: experimental|Experimental: inferred from direct assay|Predicted: SVM decision tree|Predicted: PAML algorithm|Predicted: inferred from sequence or structural similarity|Experimental: annotated protein expression (APE)|Predicted: inferred from sequence or structural similarity|Experimental: annotated protein expression (APE)|Experimental: inferr…	GO|Organelle|GO|eSLDB|PA-GOSUB|GO|The Human Protein Atlas|GO|The Human Protein Atlas|GO	BioGRID	9606
P09622	Dihydrolipoyl dehydrogenase, mitochondrial	UniProtKB/Swiss-Prot/P	Membrane(0.51)|Cytosol(0.96)|Mitochondrion(0.999)|Nucleus(0.992)|Secretory-pathway(0.3)	GO:0043209|GO:0045254|GO:0005739|GO:0005739|GO:0005739|GO:0005739|GO:0005739|GO:0005759|GO:0045252|GO:0005634|GO:0005634|GO:0005654|GO:0043159|GO:0031514	Unknown: inferred from electronic annotation|Experimental: inferred from direct assay|Predicted: SVM decision tree|Experimental: inferred from direct assay|Experimental: experimental|Predicted: PAML algorithm|Experimental: annotated protein expression (APE)|Unknown: traceable author statement|Experimental: inferred from direct assay|Experimental: inferred from direct assay|Experimental: experimen…	GO|GO|eSLDB|GO|Organelle|PA-GOSUB|The Human Protein Atlas|GO|GO|GO|Human Proteinpedia|GO|GO|GO	BioGRID|IntAct	9606
O60841	Eukaryotic translation initiation factor 5B	UniProtKB/Swiss-Prot/P	Cytosol(0.997)|Nucleus(0.94)|Membrane(0.8)	GO:0005737|GO:0005737|GO:0005737|GO:0005829|GO:0005829|GO:0005634|GO:0005634|GO:0005886	Experimental: inferred from direct assay|Predicted: pTarget method|Predicted: PAML algorithm|Unknown: traceable author statement|Experimental: annotated protein expression (APE)|Predicted: SVM decision tree|Experimental: inferred from direct assay|Experimental: annotated protein expression (APE)	GO|LOCATE|PA-GOSUB|GO|The Human Protein Atlas|eSLDB|GO|The Human Protein Atlas	BioGRID	9606
Q9BSG1	Zinc finger protein 2	UniProtKB/Swiss-Prot/P	Cytosol(0.8)|Nucleus(0.997)|Membrane(0.8)	GO:0005829|GO:0005634|GO:0005634|GO:0005634|GO:0005634|GO:0005654|GO:0005886	Experimental: annotated protein expression (APE)|Predicted: SVM decision tree|Unknown: inferred from electronic annotation|Experimental: experimental|Predicted: PAML algorithm|Experimental: annotated protein expression (APE)|Experimental: annotated protein expression (APE)	The Human Protein Atlas|eSLDB|GO|Organelle|PA-GOSUB|The Human Protein Atlas|The Human Protein Atlas	BioGRID	9606
Q9UGY1	Nucleolar protein 12	UniProtKB/Swiss-Prot/P	Cytosol(0.94)|Nucleus(0.992)	GO:0005737|GO:0043231|GO:0005634|GO:0005634|GO:0005730|GO:0005730	Predicted: PAML algorithm|Experimental: annotated protein expression (APE)|Predicted: SVM decision tree|Experimental: annotated protein expression (APE)|Unknown: inferred from electronic annotation|Experimental: annotated protein expression (APE)	PA-GOSUB|The Human Protein Atlas|eSLDB|The Human Protein Atlas|GO|The Human Protein Atlas	BioGRID	9606
P08865	40S ribosomal protein SA	UniProtKB/Swiss-Prot/P	Cytosol(1)|Nucleus(0.902)|Extracellular(0.8)|Membrane(0.994)	GO:0005737|GO:0005737|GO:0005737|GO:0005737|GO:0030529|GO:0030686|GO:0005829|GO:0005829|GO:0022627|GO:0005634|GO:0005634|GO:0005654|GO:0005576|GO:0016020|GO:0005886|GO:0005886|GO:0005886|GO:0070062	Predicted: SVM decision tree|Unknown: traceable author statement|Experimental: experimental|Predicted: PAML algorithm|Experimental: experimental|Predicted: inferred from biological aspect of ancestor|Unknown: traceable author statement|Experimental: annotated protein expression (APE)|Experimental: inferred from direct assay|Unknown: traceable author statement|Experimental: experimental|Unknown: t…	eSLDB|GO|Organelle|PA-GOSUB|Organelle|GO|GO|The Human Protein Atlas|GO|GO|Organelle|GO|MatrixDB|GO|GO|Organelle|The Human Protein Atlas|GO	BioGRID	9606
Q8NI36	WD repeat-containing protein 36	UniProtKB/Swiss-Prot/P	N/A(0.3)|Cytosol(0.91)|Nucleus(0.992)	GO:0005575|GO:0005737|GO:0032040|GO:0005730|GO:0005730|GO:0034388|GO:0005654	Unknown: no biological data available|Predicted: SVM decision tree|Predicted: inferred from biological aspect of ancestor|Experimental: inferred from direct assay|Experimental: annotated protein expression (APE)|Predicted: inferred from biological aspect of ancestor|Unknown: traceable author statement	GO|eSLDB|GO|GO|The Human Protein Atlas|GO|GO	BioGRID	9606
P31947	14-3-3 protein sigma	UniProtKB/Swiss-Prot/P	Secretory-pathway(0.8)|Cytosol(1)|Mitochondrion(0.3)|Nucleus(0.86)|Extracellular(0.3)|Membrane(0.8)	GO:secretory_pathway|GO:0005737|GO:0005737|GO:0005737|GO:0005829|GO:0005829|GO:0005739|GO:0005634|GO:0005634|GO:0005615|GO:0016020|GO:0070062	Experimental: experimental|Experimental: experimental|Experimental: experimental|Predicted: PAML algorithm|Experimental: inferred from direct assay|Experimental: annotated protein expression (APE)|Unknown: inferred from electronic annotation|Unknown: inferred from electronic annotation|Experimental: experimental|Unknown: traceable author statement|Experimental: experimental|Unknown: HDA	eSLDB|eSLDB|Human Proteinpedia|PA-GOSUB|GO|The Human Protein Atlas|GO|GO|Human Proteinpedia|GO|MatrixDB|GO	BioGRID	9606
Q7Z2W4	Zinc finger CCCH-type antiviral protein 1	UniProtKB/Swiss-Prot/P	Cytosol(0.96)|Nucleus(0.981)|Secretory-pathway(0.8)	GO:0005829|GO:0005829|GO:0005634|GO:0005634|GO:0005634|GO:0005634|GO:0005794	Experimental: inferred from direct assay|Experimental: annotated protein expression (APE)|Predicted: SVM decision tree|Unknown: inferred from electronic annotation|Predicted: pTarget method|Predicted: PAML algorithm|Experimental: annotated protein expression (APE)	GO|The Human Protein Atlas|eSLDB|GO|LOCATE|PA-GOSUB|The Human Protein Atlas	BioGRID	9606
Q16659	Mitogen-activated protein kinase 6	UniProtKB/Swiss-Prot/P	Cytosol(0.999)|Nucleus(0.853)|Membrane(0.3)	GO:0005737|GO:0005737|GO:0005737|GO:0005829|GO:0005829|GO:0005634|GO:0005654|GO:0032991|GO:0032156	Predicted: SVM decision tree|Predicted: inferred from sequence or structural similarity|Predicted: PAML algorithm|Experimental: inferred from direct assay|Experimental: annotated protein expression (APE)|Predicted: inferred from sequence or structural similarity|Unknown: traceable author statement|Unknown: inferred from electronic annotation|Unknown: inferred from electronic annotation	eSLDB|GO|PA-GOSUB|GO|The Human Protein Atlas|GO|GO|GO|GO	BioGRID|IntAct	9606
Q96HE9	Proline-rich protein 11	UniProtKB/Swiss-Prot/P	Cytosol(0.8)|Nucleus(0.995)|Secretory-pathway(0.8)|Extracellular(0.8)|Membrane(0.3)	GO:0005737|GO:0005634|GO:0005634|GO:0005634|GO:0005634|GO:0005783|GO:0005576|GO:0016020	Experimental: inferred from direct assay|Predicted: SVM decision tree|Experimental: inferred from direct assay|Predicted: pTarget method|Predicted: PAML algorithm|Experimental: annotated protein expression (APE)|Experimental: experimental|Unknown: HDA	GO|eSLDB|GO|LOCATE|PA-GOSUB|The Human Protein Atlas|MatrixDB|GO	BioGRID	9606
P62241	40S ribosomal protein S8	UniProtKB/Swiss-Prot/P	Cytosol(0.98)|Nucleus(0.956)|Secretory-pathway(0.96)|Extracellular(0.8)|Membrane(0.51)	GO:0005829|GO:0005829|GO:0022627|GO:0005634|GO:0005634|GO:0005634|GO:0005654|GO:0005783|GO:0005783|GO:0005576|GO:0016020|GO:0070062|GO:0005925	Experimental: inferred from direct assay|Experimental: annotated protein expression (APE)|Unknown: HDA|Predicted: SVM decision tree|Unknown: HDA|Predicted: pTarget method|Unknown: traceable author statement|Experimental: inferred from direct assay|Experimental: annotated protein expression (APE)|Experimental: experimental|Unknown: HDA|Unknown: HDA|Unknown: HDA	GO|The Human Protein Atlas|GO|eSLDB|GO|LOCATE|GO|GO|The Human Protein Atlas|MatrixDB|GO|GO|GO	BioGRID	9606
Q02543	60S ribosomal protein L18a	UniProtKB/Swiss-Prot/P	Cytosol(0.999)|Mitochondrion(0.7)|Nucleus(0.8)|Extracellular(0.8)|Membrane(0.3)	GO:0005737|GO:0030529|GO:0042788|GO:0005829|GO:0005829|GO:0022625|GO:0005739|GO:0005730|GO:0005576|GO:0016020	Experimental: experimental|Experimental: experimental|Experimental: inferred from direct assay|Unknown: traceable author statement|Experimental: annotated protein expression (APE)|Unknown: HDA|Predicted: SVM decision tree|Experimental: annotated protein expression (APE)|Experimental: experimental|Unknown: HDA	Organelle|Organelle|GO|GO|The Human Protein Atlas|GO|eSLDB|The Human Protein Atlas|MatrixDB|GO	BioGRID	9606
Q8TAF3	WD repeat-containing protein 48	UniProtKB/Swiss-Prot/P	Cytosol(0.994)|Nucleus(0.86)|Secretory-pathway(0.3)	GO:0043231|GO:0043231|GO:0005634|GO:0005654|GO:0005770|GO:0005764|GO:0005764	Experimental: inferred from direct assay|Experimental: annotated protein expression (APE)|Experimental: inferred from direct assay|Unknown: traceable author statement|Unknown: inferred from electronic annotation|Experimental: experimental|Unknown: inferred from electronic annotation	GO|The Human Protein Atlas|GO|GO|GO|eSLDB|GO	BioGRID|IntAct	9606
Q9NQZ8	Endothelial zinc finger protein induced by tumor necrosis factor alpha	UniProtKB/Swiss-Prot/P	Nucleus(0.998)	GO:0005634|GO:0005634|GO:0005634|GO:0005634|GO:0005730	Experimental: experimental|Unknown: inferred from electronic annotation|Predicted: PAML algorithm|Experimental: annotated protein expression (APE)|Experimental: annotated protein expression (APE)	eSLDB|GO|PA-GOSUB|The Human Protein Atlas|The Human Protein Atlas	BioGRID	9606
O95793	Double-stranded RNA-binding protein Staufen homolog 1	UniProtKB/Swiss-Prot/P	Cytosol(1)|Nucleus(0.7)|Secretory-pathway(0.994)|Membrane(0.972)|Extracellular(0.8)	GO:0044297|GO:0043025|GO:0005737|GO:0005737|GO:0010494|GO:0005829|GO:0005829|GO:0005634|GO:0005783|GO:0005783|GO:0005783|GO:0005791|GO:0005856|GO:0005875|GO:0030425|GO:0005576|GO:0016020|GO:0005886|GO:0070062	Experimental: inferred from direct assay|Unknown: inferred from electronic annotation|Experimental: inferred from direct assay|Predicted: PAML algorithm|Predicted: inferred from sequence or structural similarity|Experimental: inferred from direct assay|Experimental: annotated protein expression (APE)|Predicted: SVM decision tree|Experimental: experimental|Experimental: inferred from direct assay|…	GO|GO|GO|PA-GOSUB|GO|GO|The Human Protein Atlas|eSLDB|eSLDB|GO|Organelle|GO|Organelle|GO|GO|MatrixDB|GO|GO|GO	BioGRID	9606
Q9NQ55	Suppressor of SWI4 1 homolog	UniProtKB/Swiss-Prot/P	Cytosol(0.7)|Nucleus(0.994)	GO:0030687|GO:0005634|GO:0005634|GO:0005634|GO:0005730	Predicted: inferred from biological aspect of ancestor|Experimental: experimental|Experimental: inferred from direct assay|Experimental: experimental|Unknown: inferred from electronic annotation	GO|eSLDB|GO|Organelle|GO	BioGRID	9606
Q02539	Histone H1.1	UniProtKB/Swiss-Prot/P	Membrane(0.3)|Nucleus(0.997)|Cytosol(0.3)	GO:0009986|GO:0005634|GO:0005634|GO:0000790|GO:0005719|GO:0000786|GO:0031982	Unknown: inferred from electronic annotation|Predicted: SVM decision tree|Predicted: PAML algorithm|Experimental: inferred from direct assay|Experimental: inferred from direct assay|Unknown: inferred from electronic annotation|Unknown: inferred from electronic annotation	GO|eSLDB|PA-GOSUB|GO|GO|GO|GO	BioGRID	9606
Q66K89	Transcription factor E4F1	UniProtKB/Swiss-Prot/P	Cytosol(0.51)|Nucleus(0.996)	GO:0005737|GO:0005634|GO:0005634|GO:0005654|GO:0005654|GO:0005819	Unknown: inferred from electronic annotation|Predicted: SVM decision tree|Predicted: PAML algorithm|Experimental: inferred from direct assay|Experimental: annotated protein expression (APE)|Unknown: inferred from electronic annotation	GO|eSLDB|PA-GOSUB|GO|The Human Protein Atlas|GO	BioGRID	9606
O75147	Obscurin-like protein 1	UniProtKB/Swiss-Prot/P	Cytosol(0.999)|Nucleus(0.7)|Secretory-pathway(0.8)|Extracellular(0.7)|Membrane(0.3)	GO:0005737|GO:0005829|GO:0048471|GO:0005634|GO:0005794|GO:0030018|GO:0031430|GO:0005813|GO:0005813|GO:0005859|GO:0005576|GO:0014704	Experimental: inferred from direct assay|Unknown: traceable author statement|Unknown: traceable author statement|Predicted: SVM decision tree|Experimental: inferred from direct assay|Unknown: traceable author statement|Unknown: traceable author statement|Experimental: inferred from direct assay|Experimental: annotated protein expression (APE)|Predicted: inferred from biological aspect of ancestor…	GO|GO|GO|eSLDB|GO|GO|GO|GO|The Human Protein Atlas|GO|PA-GOSUB|GO	BioGRID	9606
P62888	60S ribosomal protein L30	UniProtKB/Swiss-Prot/P	Cytosol(0.996)|Mitochondrion(0.7)|Nucleus(0.8)|Secretory-pathway(0.8)|Membrane(0.902)|Extracellular(0.96)	GO:0005737|GO:0042788|GO:0005829|GO:0005829|GO:0022625|GO:0005739|GO:0005634|GO:0005783|GO:0014069|GO:0005576|GO:0031012|GO:0016020|GO:0070062|GO:0005925	Predicted: PAML algorithm|Experimental: inferred from direct assay|Unknown: traceable author statement|Experimental: annotated protein expression (APE)|Unknown: HDA|Predicted: SVM decision tree|Experimental: inferred from direct assay|Experimental: annotated protein expression (APE)|Experimental: inferred from experiment|Experimental: experimental|Experimental: experimental|Unknown: HDA|Unknown: …	PA-GOSUB|GO|GO|The Human Protein Atlas|GO|eSLDB|GO|The Human Protein Atlas|GO|MatrixDB|MatrixDB|GO|GO|GO	BioGRID	9606
P62917	60S ribosomal protein L8	UniProtKB/Swiss-Prot/P	Cytosol(0.994)|Mitochondrion(0.7)|Nucleus(0.8)|Secretory-pathway(0.8)|Membrane(0.902)|Extracellular(0.8)	GO:0005737|GO:0042788|GO:0005829|GO:0005829|GO:0022625|GO:0005739|GO:0005730|GO:0005783|GO:0014069|GO:0005576|GO:0016020|GO:0005925	Predicted: PAML algorithm|Experimental: inferred from direct assay|Unknown: traceable author statement|Experimental: annotated protein expression (APE)|Unknown: HDA|Predicted: SVM decision tree|Experimental: annotated protein expression (APE)|Experimental: annotated protein expression (APE)|Experimental: inferred from experiment|Experimental: experimental|Unknown: HDA|Unknown: HDA	PA-GOSUB|GO|GO|The Human Protein Atlas|GO|eSLDB|The Human Protein Atlas|The Human Protein Atlas|GO|MatrixDB|GO|GO	BioGRID	9606
Q9NW13	RNA-binding protein 28	UniProtKB/Swiss-Prot/P	Nucleus(0.997)	GO:0005634|GO:0005634|GO:0005730|GO:0005730|GO:0005681	Predicted: SVM decision tree|Predicted: PAML algorithm|Experimental: inferred from direct assay|Experimental: annotated protein expression (APE)|Unknown: inferred from electronic annotation	eSLDB|PA-GOSUB|GO|The Human Protein Atlas|GO	BioGRID	9606
Q1ED39	Lysine-rich nucleolar protein 1	UniProtKB/Swiss-Prot/P	Cytosol(0.8)|Nucleus(0.987)	GO:0005829|GO:0005634|GO:0005634|GO:0005730|GO:0005730	Experimental: annotated protein expression (APE)|Predicted: SVM decision tree|Predicted: PAML algorithm|Unknown: inferred from electronic annotation|Experimental: annotated protein expression (APE)	The Human Protein Atlas|eSLDB|PA-GOSUB|GO|The Human Protein Atlas	BioGRID	9606
Q68DZ5	cDNA FLJ58316, highly similar to Beta-arrestin-2	UniProtKB/TrEmbl/P	Cytosol(0.96)|Nucleus(0.94)	GO:0005737|GO:0043231|GO:0005634|GO:0005634	Experimental: experimental|Experimental: annotated protein expression (APE)|Experimental: experimental|Predicted: PAML algorithm	eSLDB|The Human Protein Atlas|eSLDB|PA-GOSUB	BioGRID	9606
A0A0A0MRK1	G patch domain-containing protein 4	UniProtKB/TrEmbl/P	Nucleus(0.996)	GO:0005634|GO:0005634|GO:0005634|GO:0005730	Predicted: SVM decision tree|Predicted: pTarget method|Experimental: annotated protein expression (APE)|Experimental: annotated protein expression (APE)	eSLDB|LOCATE|The Human Protein Atlas|The Human Protein Atlas	BioGRID	9606
Q68CY6	Zinc finger protein 2	UniProtKB/TrEmbl/P	Cytosol(0.94)|Nucleus(0.94)|Membrane(0.8)	GO:0005737|GO:0005829|GO:0005634|GO:0005654|GO:0005886	Predicted: SVM decision tree|Experimental: annotated protein expression (APE)|Predicted: PAML algorithm|Experimental: annotated protein expression (APE)|Experimental: annotated protein expression (APE)	eSLDB|The Human Protein Atlas|PA-GOSUB|The Human Protein Atlas|The Human Protein Atlas	BioGRID	9606
Q14999	Cullin-7	UniProtKB/Swiss-Prot/P	Cytosol(1)|Nucleus(0.3)|Secretory-pathway(0.8)	GO:0031467|GO:0005737|GO:0005737|GO:0005737|GO:0005737|GO:0005737|GO:0005829|GO:0048471|GO:0005680|GO:0005794|GO:0005813	Experimental: inferred from direct assay|Predicted: SVM decision tree|Experimental: inferred from direct assay|Experimental: experimental|Predicted: pTarget method|Predicted: PAML algorithm|Unknown: traceable author statement|Experimental: inferred from direct assay|Unknown: non-traceable author statement|Experimental: inferred from direct assay|Experimental: inferred from direct assay	GO|eSLDB|GO|Human Proteinpedia|LOCATE|PA-GOSUB|GO|GO|GO|GO|GO	BioGRID	9606
O95166	Gamma-aminobutyric acid receptor-associated protein	UniProtKB/Swiss-Prot/P	Cytosol(1)|Secretory-pathway(0.994)|Membrane(0.98)|Extracellular(0.8)	GO:0044297|GO:0005737|GO:0005829|GO:0048471|GO:0043231|GO:0005790|GO:0005794|GO:0005794|GO:0005794|GO:0000139|GO:0005776|GO:0000421|GO:0005764|GO:0031410|GO:0005856|GO:0005875|GO:0005874|GO:0015629|GO:0005930|GO:0097225|GO:0005576|GO:0016020|GO:0005886|GO:0005886	Unknown: inferred from electronic annotation|Experimental: experimental|Predicted: inferred from biological aspect of ancestor|Unknown: inferred from electronic annotation|Experimental: annotated protein expression (APE)|Unknown: inferred from electronic annotation|Experimental: experimental|Predicted: pTarget method|Predicted: PAML algorithm|Unknown: inferred from electronic annotation|Experimen…	GO|eSLDB|GO|GO|The Human Protein Atlas|GO|eSLDB|LOCATE|PA-GOSUB|GO|GO|GO|GO|GO|eSLDB|GO|GO|GO|GO|GO|MatrixDB|eSLDB|GO|Organelle	IntAct	9606
P46779	60S ribosomal protein L28	UniProtKB/Swiss-Prot/P	Cytosol(1)|Mitochondrion(0.7)|Secretory-pathway(0.8)|Membrane(0.86)|Extracellular(0.8)	GO:0044297|GO:0005737|GO:0005737|GO:0030529|GO:0005829|GO:0005829|GO:0022625|GO:0005739|GO:0005783|GO:0030425|GO:0005576|GO:0016020|GO:0070062	Experimental: inferred from direct assay|Experimental: experimental|Predicted: PAML algorithm|Experimental: experimental|Unknown: traceable author statement|Experimental: annotated protein expression (APE)|Unknown: HDA|Predicted: SVM decision tree|Experimental: annotated protein expression (APE)|Experimental: inferred from direct assay|Experimental: experimental|Unknown: HDA|Unknown: HDA	GO|Organelle|PA-GOSUB|Organelle|GO|The Human Protein Atlas|GO|eSLDB|The Human Protein Atlas|GO|MatrixDB|GO|GO	BioGRID	9606
Q9HCE1	Putative helicase MOV-10	UniProtKB/Swiss-Prot/P	Cytosol(1)|Extracellular(0.3)|Membrane(0.8)	GO:0005737|GO:0005737|GO:0000932|GO:0005829|GO:0005829|GO:0005615|GO:0016020	Predicted: SVM decision tree|Experimental: experimental|Experimental: inferred from direct assay|Experimental: inferred from direct assay|Experimental: annotated protein expression (APE)|Unknown: HDA|Experimental: experimental	eSLDB|Human Proteinpedia|GO|GO|The Human Protein Atlas|GO|MatrixDB	BioGRID	9606
P61221	ATP-binding cassette sub-family E member 1	UniProtKB/Swiss-Prot/P	Cytosol(1)|Mitochondrion(0.992)|Extracellular(0.8)|Membrane(0.86)	GO:0005737|GO:0005737|GO:0005829|GO:0005829|GO:0005852|GO:0005739|GO:0005739|GO:0005739|GO:0005759|GO:0005576|GO:0016020|GO:0016020	Experimental: experimental|Experimental: inferred from direct assay|Experimental: inferred from direct assay|Experimental: annotated protein expression (APE)|Predicted: inferred from biological aspect of ancestor|Experimental: experimental|Experimental: inferred from direct assay|Predicted: PAML algorithm|Unknown: traceable author statement|Experimental: experimental|Experimental: experimental|Un…	eSLDB|GO|GO|The Human Protein Atlas|GO|eSLDB|GO|PA-GOSUB|GO|MatrixDB|eSLDB|GO	BioGRID	9606
O95372	Acyl-protein thioesterase 2	UniProtKB/Swiss-Prot/P	Cytosol(0.996)|Nucleus(0.3)|Secretory-pathway(0.3)	GO:0005737|GO:0005737|GO:0005737|GO:0005829|GO:0005829|GO:0005654|GO:0005795|GO:0070062	Experimental: experimental|Experimental: inferred from direct assay|Predicted: PAML algorithm|Unknown: traceable author statement|Unknown: unspecified method|Unknown: unspecified method|Unknown: inferred from electronic annotation|Unknown: HDA	eSLDB|GO|PA-GOSUB|GO|The Human Protein Atlas|The Human Protein Atlas|GO|GO	HPRD|BioGRID|IntAct	9606
J3QQW9	Polycomb protein SUZ12	UniProtKB/TrEmbl/P	Nucleus(0.992)	GO:0005634|GO:0005730|GO:0016604	Experimental: annotated protein expression (APE)|Experimental: annotated protein expression (APE)|Experimental: annotated protein expression (APE)	The Human Protein Atlas|The Human Protein Atlas|The Human Protein Atlas	BioGRID	9606
A0A0C4DGB1	rRNA adenine N(6)-methyltransferase	UniProtKB/TrEmbl/P	Cytosol(0.8)|Nucleus(0.96)	GO:0005829|GO:0005634|GO:0005730	Experimental: annotated protein expression (APE)|Experimental: annotated protein expression (APE)|Experimental: annotated protein expression (APE)	The Human Protein Atlas|The Human Protein Atlas|The Human Protein Atlas	BioGRID	9606
P50914	60S ribosomal protein L14	UniProtKB/Swiss-Prot/P	Cytosol(0.997)|Mitochondrion(0.7)|Secretory-pathway(0.8)|Membrane(0.86)|Extracellular(0.8)	GO:0005737|GO:0030529|GO:0005829|GO:0005829|GO:0022625|GO:0005739|GO:0005783|GO:0014069|GO:0005576|GO:0016020|GO:0070062	Experimental: experimental|Experimental: experimental|Unknown: traceable author statement|Experimental: annotated protein expression (APE)|Unknown: HDA|Predicted: SVM decision tree|Experimental: annotated protein expression (APE)|Experimental: inferred from experiment|Experimental: experimental|Unknown: HDA|Unknown: HDA	Organelle|Organelle|GO|The Human Protein Atlas|GO|eSLDB|The Human Protein Atlas|GO|MatrixDB|GO|GO	BioGRID	9606
Q5U0Q1	Ras-GTPase-activating protein SH3-domain-binding protein, isoform CRA_a	UniProtKB/TrEmbl/P	Cytosol(0.96)|Nucleus(0.8)|Membrane(0.8)	GO:0005737|GO:0005634|GO:0016020|GO:0031982	Experimental: experimental|Experimental: experimental|Experimental: experimental|Experimental: experimental	eSLDB|eSLDB|eSLDB|eSLDB	BioGRID	9606
Q12926	ELAV-like protein 2	UniProtKB/Swiss-Prot/P	Secretory-pathway(0.7)|Cytosol(0.94)|Nucleus(0.86)	GO:secretory_pathway|GO:0005737|GO:0005829|GO:0005654|GO:0005654	Predicted: SVM decision tree|Predicted: SVM decision tree|Experimental: annotated protein expression (APE)|Unknown: traceable author statement|Experimental: annotated protein expression (APE)	eSLDB|eSLDB|The Human Protein Atlas|GO|The Human Protein Atlas	BioGRID	9606
P21796	Voltage-dependent anion-selective channel protein 1	UniProtKB/Swiss-Prot/P	Membrane(0.971)|Cytosol(0.992)|Mitochondrion(1)|Nucleus(0.3)|Secretory-pathway(0.3)|Extracellular(0.8)	GO:0043209|GO:0005737|GO:0005829|GO:0005739|GO:0005739|GO:0005739|GO:0005739|GO:0042645|GO:0046930|GO:0005757|GO:0005741|GO:0005634|GO:0008021|GO:0005856|GO:0005576|GO:0016020|GO:0045121|GO:0005886|GO:0070062	Unknown: inferred from electronic annotation|Predicted: SVM decision tree|Experimental: annotated protein expression (APE)|Unknown: HDA|Predicted: pTarget method|Experimental: experimental|Predicted: PAML algorithm|Experimental: inferred from direct assay|Unknown: traceable author statement|Experimental: inferred from direct assay|Experimental: inferred from direct assay|Unknown: HDA|Unknown: inf…	GO|eSLDB|The Human Protein Atlas|GO|LOCATE|Organelle|PA-GOSUB|GO|GO|GO|GO|GO|GO|Human Proteinpedia|MatrixDB|GO|GO|GO|GO	BioGRID|IntAct	9606
P62701	40S ribosomal protein S4, X isoform	UniProtKB/Swiss-Prot/P	Cytosol(0.99)|Mitochondrion(0.7)|Nucleus(0.3)|Extracellular(0.96)|Membrane(0.657)	GO:0005840|GO:0015935|GO:0005844|GO:0005829|GO:0022627|GO:0005739|GO:0005654|GO:0005576|GO:0031012|GO:0016020|GO:0070062|GO:0005925|GO:0045202	Unknown: HDA|Experimental: inferred from direct assay|Experimental: inferred from direct assay|Unknown: traceable author statement|Unknown: non-traceable author statement|Predicted: SVM decision tree|Unknown: traceable author statement|Experimental: experimental|Experimental: experimental|Unknown: HDA|Unknown: HDA|Unknown: HDA|Unknown: inferred from electronic annotation	GO|GO|GO|GO|GO|eSLDB|GO|MatrixDB|MatrixDB|GO|GO|GO|GO	BioGRID	9606
J3QSY4	H/ACA ribonucleoprotein complex subunit 2	UniProtKB/TrEmbl/P	Cytosol(0.8)|Nucleus(0.94)	GO:0005829|GO:0005634|GO:0005654	Experimental: annotated protein expression (APE)|Predicted: SVM decision tree|Experimental: annotated protein expression (APE)	The Human Protein Atlas|eSLDB|The Human Protein Atlas	BioGRID	9606
Q59E96	Nuclear RNA export factor 1 variant	UniProtKB/TrEmbl/P	Cytosol(0.8)|Nucleus(0.94)	GO:0005737|GO:0005634|GO:0005634	Experimental: experimental|Experimental: experimental|Predicted: PAML algorithm	eSLDB|eSLDB|PA-GOSUB	BioGRID	9606
Q8TBF4	Zinc finger CCHC-type and RNA-binding motif-containing protein 1	UniProtKB/Swiss-Prot/P	Nucleus(0.987)	GO:0005634|GO:0005634|GO:0005654|GO:0005689	Predicted: SVM decision tree|Predicted: PAML algorithm|Unknown: traceable author statement|Experimental: inferred from direct assay	eSLDB|PA-GOSUB|GO|GO	BioGRID	9606
A0A0A0MRX1	ELAV-like protein	UniProtKB/TrEmbl/P	Cytosol(0.94)|Nucleus(0.8)	GO:0005737|GO:0005829|GO:0005654	Predicted: SVM decision tree|Experimental: annotated protein expression (APE)|Experimental: annotated protein expression (APE)	eSLDB|The Human Protein Atlas|The Human Protein Atlas	BioGRID	9606
O00303	Eukaryotic translation initiation factor 3 subunit F	UniProtKB/Swiss-Prot/P	Cytosol(0.986)|Nucleus(0.3)|Extracellular(0.8)|Membrane(0.3)	GO:0005737|GO:0033290|GO:0016282|GO:0005829|GO:0005829|GO:0005852|GO:0005730|GO:0005576|GO:0016020	Predicted: SVM decision tree|Unknown: inferred from electronic annotation|Unknown: inferred from electronic annotation|Unknown: traceable author statement|Unknown: unspecified method|Experimental: inferred from direct assay|Unknown: unspecified method|Experimental: experimental|Unknown: HDA	eSLDB|GO|GO|GO|The Human Protein Atlas|GO|The Human Protein Atlas|MatrixDB|GO	HPRD|BioGRID|IntAct	9606
Q9UBT1	Estrogen receptor	UniProtKB/TrEmbl/P	Cytosol(0.7)|Nucleus(0.94)	GO:0005737|GO:0005634|GO:0005634	Predicted: SVM decision tree|Experimental: experimental|Predicted: pTarget method	eSLDB|eSLDB|LOCATE	BioGRID	9606
P01127	Platelet-derived growth factor subunit B	UniProtKB/Swiss-Prot/P	Secretory-pathway(0.928)|Membrane(0.988)|Cytosol(0.94)|Nucleus(0.7)|Extracellular(0.996)	GO:secretory_pathway|GO:0009986|GO:0005737|GO:0043231|GO:0005634|GO:0005788|GO:0005796|GO:0000139|GO:0031093|GO:0005576|GO:0005576|GO:0005576|GO:0005615|GO:0031012|GO:0016020|GO:0016323	Predicted: SVM decision tree|Experimental: inferred from direct assay|Predicted: inferred from sequence or structural similarity|Experimental: annotated protein expression (APE)|Predicted: SVM decision tree|Unknown: traceable author statement|Unknown: traceable author statement|Unknown: traceable author statement|Unknown: traceable author statement|Unknown: non-traceable author statement|Predicte…	eSLDB|GO|GO|The Human Protein Atlas|eSLDB|GO|GO|GO|GO|GO|LOCATE|PA-GOSUB|GO|MatrixDB|MatrixDB|GO	BioGRID	9606
P26641	Elongation factor 1-gamma	UniProtKB/Swiss-Prot/P	Cytosol(0.971)|Mitochondrion(0.94)|Nucleus(0.3)|Secretory-pathway(0.8)|Extracellular(0.8)|Membrane(0.3)	GO:0005737|GO:0005737|GO:0005829|GO:0005739|GO:0005739|GO:0005634|GO:0005783|GO:0005576|GO:0016020|GO:0070062	Experimental: inferred from direct assay|Predicted: PAML algorithm|Unknown: traceable author statement|Predicted: SVM decision tree|Experimental: annotated protein expression (APE)|Unknown: HDA|Experimental: inferred from direct assay|Experimental: experimental|Unknown: HDA|Unknown: HDA	GO|PA-GOSUB|GO|eSLDB|The Human Protein Atlas|GO|GO|MatrixDB|GO|GO	HPRD|BioGRID|IntAct	9606
P36957	Dihydrolipoyllysine-residue succinyltransferase component of 2-oxoglutarate dehydrogenase complex, mitochondrial	UniProtKB/Swiss-Prot/P	Membrane(0.51)|Mitochondrion(0.996)|Cytosol(0.8)|Nucleus(0.86)|Extracellular(0.8)	GO:0043209|GO:0005739|GO:0005739|GO:0005739|GO:0005739|GO:0005759|GO:0045252|GO:0005634|GO:0005634|GO:0005576|GO:0016020	Unknown: inferred from electronic annotation|Predicted: SVM decision tree|Experimental: inferred from direct assay|Predicted: pTarget method|Predicted: PAML algorithm|Unknown: traceable author statement|Experimental: inferred from direct assay|Unknown: HDA|Experimental: experimental|Experimental: experimental|Unknown: HDA	GO|eSLDB|GO|LOCATE|PA-GOSUB|GO|GO|GO|Human Proteinpedia|MatrixDB|GO	BioGRID|IntAct	9606
P04629	High affinity nerve growth factor receptor	UniProtKB/Swiss-Prot/P	Membrane(1)|Cytosol(0.897)|Nucleus(0.7)|Secretory-pathway(0.994)|Extracellular(0.8)	GO:0009986|GO:0043025|GO:0005829|GO:0043231|GO:0032991|GO:0005768|GO:0005768|GO:0005769|GO:0031902|GO:0031901|GO:0005770|GO:0005764|GO:0030425|GO:0030424|GO:0005576|GO:0016021|GO:0005886|GO:0005886|GO:0005886|GO:0005887|GO:0043235	Unknown: inferred from electronic annotation|Unknown: inferred from electronic annotation|Unknown: unspecified method|Unknown: unspecified method|Predicted: inferred from sequence or structural similarity|Experimental: experimental|Unknown: traceable author statement|Predicted: inferred from sequence or structural similarity|Unknown: inferred from electronic annotation|Unknown: inferred from elec…	GO|GO|The Human Protein Atlas|The Human Protein Atlas|GO|eSLDB|GO|GO|GO|GO|GO|LOCATE|GO|GO|MatrixDB|eSLDB|GO|Organelle|PA-GOSUB|GO|GO	BioGRID	9606
C9JA08	60S ribosomal export protein NMD3	UniProtKB/TrEmbl/P	Nucleus(0.96)	GO:0005634|GO:0005730	Experimental: annotated protein expression (APE)|Experimental: annotated protein expression (APE)	The Human Protein Atlas|The Human Protein Atlas	BioGRID	9606
P22695	Cytochrome b-c1 complex subunit 2, mitochondrial	UniProtKB/Swiss-Prot/P	Membrane(0.86)|Mitochondrion(1)|Nucleus(0.96)|Extracellular(0.8)	GO:0043209|GO:0005739|GO:0005739|GO:0005739|GO:0005739|GO:0005743|GO:0005750|GO:0005751|GO:0005634|GO:0005654|GO:0005576|GO:0016020	Unknown: inferred from electronic annotation|Experimental: experimental|Experimental: inferred from direct assay|Predicted: PAML algorithm|Experimental: annotated protein expression (APE)|Predicted: inferred from biological aspect of ancestor|Experimental: inferred from direct assay|Experimental: inferred from direct assay|Experimental: experimental|Experimental: inferred from direct assay|Experi…	GO|eSLDB|GO|PA-GOSUB|The Human Protein Atlas|GO|GO|GO|Human Proteinpedia|GO|MatrixDB|eSLDB	BioGRID	9606
B3KXD6	Pescadillo homolog 1, containing BRCT domain (Zebrafish), isoform CRA_b	UniProtKB/TrEmbl/P	Nucleus(0.96)	GO:0005634|GO:0005730	Experimental: annotated protein expression (APE)|Experimental: annotated protein expression (APE)	The Human Protein Atlas|The Human Protein Atlas	BioGRID	9606
E9PAV9	G patch domain-containing protein 4	UniProtKB/TrEmbl/P	Nucleus(0.96)	GO:0005634|GO:0005730	Experimental: annotated protein expression (APE)|Experimental: annotated protein expression (APE)	The Human Protein Atlas|The Human Protein Atlas	BioGRID	9606
Q59EM5	Arrestin beta 2 isoform 1 variant	UniProtKB/TrEmbl/P	Cytosol(0.8)|Nucleus(0.8)	GO:0005737|GO:0005634	Experimental: experimental|Experimental: experimental	eSLDB|eSLDB	BioGRID	9606
A0A087WYT3	Prostaglandin E synthase 3	UniProtKB/TrEmbl/P	Cytosol(0.8)|Nucleus(0.8)	GO:0005829|GO:0005654	Experimental: annotated protein expression (APE)|Experimental: annotated protein expression (APE)	The Human Protein Atlas|The Human Protein Atlas	BioGRID	9606
H0Y4W6	Estrogen receptor	UniProtKB/TrEmbl/P	Cytosol(0.8)|Nucleus(0.8)	GO:0043231|GO:0005634	Experimental: annotated protein expression (APE)|Experimental: annotated protein expression (APE)	The Human Protein Atlas|The Human Protein Atlas	BioGRID	9606
E7ETR0	RuvB-like helicase	UniProtKB/TrEmbl/P	Cytosol(0.8)|Nucleus(0.8)	GO:0005829|GO:0005654	Experimental: annotated protein expression (APE)|Experimental: annotated protein expression (APE)	The Human Protein Atlas|The Human Protein Atlas	BioGRID	9606
A0A0C4DG41	Transcriptional regulator ERG	UniProtKB/TrEmbl/P	Cytosol(0.8)|Nucleus(0.8)	GO:0005829|GO:0005654	Experimental: annotated protein expression (APE)|Experimental: annotated protein expression (APE)	The Human Protein Atlas|The Human Protein Atlas	BioGRID	9606
B5MDW0	Erythroblast transformation-specific transcription factor ERG variant 10	UniProtKB/TrEmbl/P	Cytosol(0.8)|Nucleus(0.8)	GO:0005829|GO:0005654	Experimental: annotated protein expression (APE)|Experimental: annotated protein expression (APE)	The Human Protein Atlas|The Human Protein Atlas	BioGRID	9606
B7Z645	Synaptotagmin binding, cytoplasmic RNA interacting protein, isoform CRA_b	UniProtKB/TrEmbl/P	Cytosol(0.8)|Nucleus(0.8)	GO:0005829|GO:0005654	Experimental: annotated protein expression (APE)|Experimental: annotated protein expression (APE)	The Human Protein Atlas|The Human Protein Atlas	BioGRID	9606
Q53F85	Death-associated protein 6 variant	UniProtKB/TrEmbl/P	Cytosol(0.8)|Nucleus(0.8)	GO:0005737|GO:0005634	Experimental: experimental|Experimental: experimental	eSLDB|eSLDB	BioGRID	9606
A0A087WYR5	Zinc finger protein 2	UniProtKB/TrEmbl/P	Cytosol(0.8)|Nucleus(0.8)|Membrane(0.8)	GO:0005829|GO:0005654|GO:0005886	Experimental: annotated protein expression (APE)|Experimental: annotated protein expression (APE)|Experimental: annotated protein expression (APE)	The Human Protein Atlas|The Human Protein Atlas|The Human Protein Atlas	BioGRID	9606
A0A087X063	Zinc finger protein 2	UniProtKB/TrEmbl/P	Cytosol(0.8)|Nucleus(0.8)|Membrane(0.8)	GO:0005829|GO:0005654|GO:0005886	Experimental: annotated protein expression (APE)|Experimental: annotated protein expression (APE)|Experimental: annotated protein expression (APE)	The Human Protein Atlas|The Human Protein Atlas|The Human Protein Atlas	BioGRID	9606
B0AZN8	Zinc finger protein 2, isoform CRA_a	UniProtKB/TrEmbl/P	Cytosol(0.8)|Nucleus(0.8)|Membrane(0.8)	GO:0005829|GO:0005654|GO:0005886	Experimental: annotated protein expression (APE)|Experimental: annotated protein expression (APE)|Experimental: annotated protein expression (APE)	The Human Protein Atlas|The Human Protein Atlas|The Human Protein Atlas	BioGRID	9606
A8MUD9	60S ribosomal protein L7	UniProtKB/TrEmbl/P	Cytosol(0.8)|Nucleus(0.8)|Secretory-pathway(0.8)	GO:0005829|GO:0005730|GO:0005783	Experimental: annotated protein expression (APE)|Experimental: annotated protein expression (APE)|Experimental: annotated protein expression (APE)	The Human Protein Atlas|The Human Protein Atlas|The Human Protein Atlas	BioGRID	9606
P22492	Histone H1t	UniProtKB/Swiss-Prot/P	Cytosol(0.7)|Nucleus(0.853)	GO:0005737|GO:0005634|GO:0005634|GO:0000786	Predicted: SVM decision tree|Unknown: HDA|Predicted: PAML algorithm|Unknown: inferred from electronic annotation	eSLDB|GO|PA-GOSUB|GO	BioGRID	9606
P61513	60S ribosomal protein L37a	UniProtKB/Swiss-Prot/P	Cytosol(0.931)|Mitochondrion(0.7)|Nucleus(0.3)|Secretory-pathway(0.8)|Membrane(0.3)	GO:0005829|GO:0005829|GO:0022625|GO:0005739|GO:0005634|GO:0005783|GO:0070062|GO:0005925	Unknown: traceable author statement|Experimental: annotated protein expression (APE)|Unknown: HDA|Predicted: SVM decision tree|Unknown: HDA|Experimental: annotated protein expression (APE)|Unknown: HDA|Unknown: HDA	GO|The Human Protein Atlas|GO|eSLDB|GO|The Human Protein Atlas|GO|GO	BioGRID	9606
Q6PJX3	STAU1 protein	UniProtKB/TrEmbl/P	Cytosol(0.8)|Nucleus(0.7)	GO:0005737|GO:0005634	Experimental: experimental|Predicted: SVM decision tree	Human Proteinpedia|eSLDB	BioGRID	9606
Q5JR04	Mov10, Moloney leukemia virus 10, homolog (Mouse), isoform CRA_a	UniProtKB/TrEmbl/P	Cytosol(0.94)	GO:0005737|GO:0005829	Predicted: SVM decision tree|Experimental: annotated protein expression (APE)	eSLDB|The Human Protein Atlas	BioGRID	9606
Q9UG63	ATP-binding cassette sub-family F member 2	UniProtKB/Swiss-Prot/P	Cytosol(0.94)|Mitochondrion(0.86)|Extracellular(0.8)|Membrane(0.3)	GO:0005737|GO:0005829|GO:0005739|GO:0005740|GO:0005576|GO:0016020	Predicted: SVM decision tree|Experimental: annotated protein expression (APE)|Experimental: experimental|Unknown: traceable author statement|Experimental: experimental|Unknown: HDA	eSLDB|The Human Protein Atlas|Organelle|GO|MatrixDB|GO	BioGRID	9606
Q9Y2J2	Band 4.1-like protein 3	UniProtKB/Swiss-Prot/P	Cytosol(0.937)|Membrane(1)|Extracellular(0.8)	GO:0005737|GO:0005829|GO:0005856|GO:0014069|GO:0044224|GO:0033270|GO:0030673|GO:0005576|GO:0016021|GO:0005886|GO:0005886|GO:0005886|GO:0005911	Predicted: PAML algorithm|Unknown: traceable author statement|Predicted: inferred from biological aspect of ancestor|Unknown: inferred from electronic annotation|Predicted: inferred from sequence or structural similarity|Predicted: inferred from sequence or structural similarity|Predicted: inferred from sequence or structural similarity|Experimental: experimental|Predicted: SVM decision tree|Expe…	PA-GOSUB|GO|GO|GO|GO|GO|GO|MatrixDB|eSLDB|GO|Organelle|The Human Protein Atlas|GO	BioGRID|IntAct	9606
Q5JR94	40S ribosomal protein S8	UniProtKB/TrEmbl/P	Nucleus(0.91)	GO:0005634|GO:0005634	Predicted: SVM decision tree|Predicted: pTarget method	eSLDB|LOCATE	BioGRID	9606
Q9H8B3	cDNA FLJ13792 fis, clone THYRO1000072, weakly similar to MYOSIN LIGHT CHAIN KINASE, SMOOTH MUSCLE AND NON-MUSCLE ISOZYMES	UniProtKB/TrEmbl/P	Cytosol(0.7)|Nucleus(0.7)	GO:0005737|GO:0005634	Predicted: PAML algorithm|Predicted: SVM decision tree	PA-GOSUB|eSLDB	BioGRID	9606
Q8N5A0	Eukaryotic translation initiation factor 5B	UniProtKB/TrEmbl/P	Cytosol(0.7)|Nucleus(0.7)	GO:0005737|GO:0005634	Predicted: pTarget method|Predicted: SVM decision tree	LOCATE|eSLDB	BioGRID	9606
Q6ZP53	cDNA FLJ26493 fis, clone KDN06317, highly similar to Ras-GTPase-activating protein binding protein 1	UniProtKB/TrEmbl/P	Cytosol(0.7)|Nucleus(0.7)	GO:0005737|GO:0005634	Predicted: SVM decision tree|Predicted: PAML algorithm	eSLDB|PA-GOSUB	BioGRID	9606
Q5TCI8	Prelamin-A/C	UniProtKB/TrEmbl/P	Cytosol(0.7)|Nucleus(0.7)	GO:0005737|GO:0005634	Predicted: SVM decision tree|Predicted: PAML algorithm	eSLDB|PA-GOSUB	BioGRID	9606
A0A2R8YEZ4	DNA-directed RNA polymerases I and III subunit RPAC1	UniProtKB/TrEmbl/P	Nucleus(0.8)	GO:0005634	Experimental: annotated protein expression (APE)	The Human Protein Atlas	BioGRID	9606
Q6IA14	HDAC11 protein	UniProtKB/TrEmbl/P	Nucleus(0.8)	GO:0005634	Experimental: experimental	eSLDB	BioGRID	9606
E9PJK2	Polycomb protein EED	UniProtKB/TrEmbl/P	Nucleus(0.8)	GO:0005654	Experimental: annotated protein expression (APE)	The Human Protein Atlas	BioGRID	9606
E7ETY2	Treacle protein	UniProtKB/TrEmbl/P	Nucleus(0.8)	GO:0001650	Experimental: annotated protein expression (APE)	The Human Protein Atlas	BioGRID	9606
H0Y8Y7	Treacle protein	UniProtKB/TrEmbl/P	Nucleus(0.8)	GO:0001650	Experimental: annotated protein expression (APE)	The Human Protein Atlas	BioGRID	9606
Q7KZN9	Cytochrome c oxidase assembly protein COX15 homolog	UniProtKB/Swiss-Prot/P	Mitochondrion(1)|Nucleus(0.8)|Extracellular(0.8)|Membrane(0.79)	GO:0070069|GO:0005739|GO:0005739|GO:0005739|GO:0005739|GO:0005739|GO:0005739|GO:0005743|GO:0005746|GO:0005634|GO:0005576|GO:0016021|GO:0016021	Experimental: inferred from direct assay|Experimental: experimental|Experimental: inferred from direct assay|Predicted: pTarget method|Experimental: experimental|Predicted: PAML algorithm|Experimental: annotated protein expression (APE)|Unknown: traceable author statement|Unknown: traceable author statement|Experimental: inferred from direct assay|Experimental: experimental|Predicted: SVM decisio…	GO|eSLDB|GO|LOCATE|Organelle|PA-GOSUB|The Human Protein Atlas|GO|GO|GO|MatrixDB|eSLDB|GO	BioGRID|IntAct	9606
K7ENA6	Beta-arrestin-2	UniProtKB/TrEmbl/P	Cytosol(0.8)	GO:0043231	Experimental: annotated protein expression (APE)	The Human Protein Atlas	BioGRID	9606
A0A0C4DG17	40S ribosomal protein SA	UniProtKB/TrEmbl/P	Cytosol(0.8)|Extracellular(0.96)|Membrane(0.8)	GO:0005829|GO:0005576|GO:0031012|GO:0005886	Experimental: annotated protein expression (APE)|Experimental: experimental|Experimental: experimental|Experimental: annotated protein expression (APE)	The Human Protein Atlas|MatrixDB|MatrixDB|The Human Protein Atlas	BioGRID	9606
C9J6P4	Zinc finger CCCH-type antiviral protein 1	UniProtKB/TrEmbl/P	Cytosol(0.8)|Secretory-pathway(0.8)	GO:0005829|GO:0005794	Experimental: annotated protein expression (APE)|Experimental: annotated protein expression (APE)	The Human Protein Atlas|The Human Protein Atlas	BioGRID	9606
Q96H96	4-hydroxybenzoate polyprenyltransferase, mitochondrial	UniProtKB/Swiss-Prot/P	Cytosol(0.8)|Mitochondrion(0.987)|Extracellular(0.8)|Membrane(0.7)	GO:0005829|GO:0005739|GO:0005739|GO:0005743|GO:0031305|GO:0005576|GO:0016021	Experimental: annotated protein expression (APE)|Predicted: pTarget method|Predicted: PAML algorithm|Unknown: traceable author statement|Experimental: inferred from direct assay|Experimental: experimental|Predicted: SVM decision tree	The Human Protein Atlas|LOCATE|PA-GOSUB|GO|GO|MatrixDB|eSLDB	IntAct	9606
Q8N254	RNA helicase	UniProtKB/TrEmbl/P	Nucleus(0.7)	GO:0005634	Predicted: SVM decision tree	eSLDB	BioGRID	9606
Q5T626	Nuclear autoantigenic sperm protein (Histone-binding), isoform CRA_a	UniProtKB/TrEmbl/P	Nucleus(0.7)	GO:0005634	Predicted: SVM decision tree	eSLDB	BioGRID	9606
Q6FHM6	NHP2 non-histone chromosome protein 2-like 1 (S. cerevisiae), isoform CRA_a	UniProtKB/TrEmbl/P	Nucleus(0.7)	GO:0005634	Predicted: SVM decision tree	eSLDB	BioGRID	9606
Q59GL1	Synaptotagmin binding, cytoplasmic RNA interacting protein variant	UniProtKB/TrEmbl/P	Nucleus(0.7)	GO:0005634	Predicted: SVM decision tree	eSLDB	BioGRID	9606
Q9UFS1	SNRNP70 protein	UniProtKB/TrEmbl/P	Nucleus(0.7)	GO:0005634	Predicted: SVM decision tree	eSLDB	BioGRID	9606
Q5BJF5	Serine hydroxymethyltransferase	UniProtKB/TrEmbl/P	Cytosol(0.7)|Mitochondrion(0.7)	GO:0005737|GO:0005739	Predicted: PAML algorithm|Predicted: PAML algorithm	PA-GOSUB|PA-GOSUB	BioGRID	9606
A0A0A0MRA8	Band 4.1-like protein 3	UniProtKB/TrEmbl/P	Cytosol(0.7)|Membrane(0.8)	GO:0005737|GO:0005886	Predicted: SVM decision tree|Experimental: annotated protein expression (APE)	eSLDB|The Human Protein Atlas	BioGRID	9606
Q96J17	NOLC1 protein	UniProtKB/TrEmbl/P	Cytosol(0.7)	GO:0005737	Predicted: SVM decision tree	eSLDB	BioGRID	9606
A3R0T8	Histone 1, H1e	UniProtKB/TrEmbl/P	Cytosol(0.7)	GO:0005737	Predicted: SVM decision tree	eSLDB	BioGRID	9606
Q9UHR6	Zinc finger HIT domain-containing protein 2	UniProtKB/Swiss-Prot/P	Cytosol(0.7)	GO:0005737	Predicted: SVM decision tree	eSLDB	BioGRID	9606
Q14249	Endonuclease G, mitochondrial	UniProtKB/Swiss-Prot/P	Cytosol(0.51)|Mitochondrion(0.937)|Nucleus(0.3)	GO:0043204|GO:0005829|GO:0005739|GO:0005739|GO:0005739|GO:0005634	Unknown: inferred from electronic annotation|Unknown: inferred from electronic annotation|Predicted: SVM decision tree|Unknown: inferred from electronic annotation|Predicted: PAML algorithm|Unknown: inferred from electronic annotation	GO|GO|eSLDB|GO|PA-GOSUB|GO	BioGRID	9606
P06276	Cholinesterase	UniProtKB/Swiss-Prot/P	Secretory-pathway(0.937)|Nucleus(0.3)|Extracellular(0.971)|Membrane(0.86)	GO:secretory_pathway|GO:0005641|GO:0005783|GO:0005788|GO:0005576|GO:0005576|GO:0005576|GO:0072562|GO:0016020|GO:0016020	Predicted: SVM decision tree|Unknown: inferred from electronic annotation|Predicted: PAML algorithm|Unknown: inferred from electronic annotation|Unknown: non-traceable author statement|Experimental: experimental|Predicted: PAML algorithm|Unknown: HDA|Unknown: inferred from electronic annotation|Experimental: experimental	eSLDB|GO|PA-GOSUB|GO|GO|MatrixDB|PA-GOSUB|GO|GO|MatrixDB	BioGRID	9606
P55075	Fibroblast growth factor 8	UniProtKB/Swiss-Prot/P	Secretory-pathway(0.7)|Cytosol(0.3)|Extracellular(0.79)|Membrane(0.86)	GO:secretory_pathway|GO:0005622|GO:0005576|GO:0005576|GO:0016020|GO:0009897	Predicted: SVM decision tree|Unknown: inferred from electronic annotation|Unknown: traceable author statement|Predicted: PAML algorithm|Experimental: experimental|Unknown: inferred from electronic annotation	eSLDB|GO|GO|PA-GOSUB|MatrixDB|GO	BioGRID	9606
Q99714	3-hydroxyacyl-CoA dehydrogenase type-2	UniProtKB/Swiss-Prot/P	Cytosol(0.3)|Mitochondrion(0.997)|Membrane(0.86)	GO:0005737|GO:0005739|GO:0005739|GO:0005739|GO:0005739|GO:0005759|GO:0030678|GO:0005886|GO:0005886	Unknown: traceable author statement|Predicted: SVM decision tree|Predicted: inferred from sequence or structural similarity|Experimental: experimental|Predicted: PAML algorithm|Unknown: traceable author statement|Unknown: traceable author statement|Unknown: traceable author statement|Experimental: experimental	GO|eSLDB|GO|Organelle|PA-GOSUB|GO|GO|GO|Organelle	BioGRID|IntAct	9606
P43307	Translocon-associated protein subunit alpha	UniProtKB/Swiss-Prot/P	Secretory-pathway(1)|Extracellular(0.8)|Membrane(0.86)	GO:0005783|GO:0005783|GO:0005783|GO:0005783|GO:0005783|GO:0005783|GO:0005789|GO:0005576|GO:0016021|GO:0016021	Experimental: experimental|Experimental: inferred from direct assay|Predicted: pTarget method|Experimental: experimental|Predicted: PAML algorithm|Experimental: annotated protein expression (APE)|Unknown: traceable author statement|Experimental: experimental|Experimental: experimental|Unknown: inferred from electronic annotation	eSLDB|GO|LOCATE|Organelle|PA-GOSUB|The Human Protein Atlas|GO|MatrixDB|eSLDB|GO	HPRD|BioGRID|IntAct	9606
C9JBX5	Translocon-associated protein subunit alpha	UniProtKB/TrEmbl/P	Secretory-pathway(0.8)	GO:0005783	Experimental: annotated protein expression (APE)	The Human Protein Atlas	BioGRID	9606
Q53YD7	EEF1G protein	UniProtKB/TrEmbl/P	Mitochondrion(0.7)	GO:0005739	Predicted: SVM decision tree	eSLDB	BioGRID	9606
A0A024R2P0	40S ribosomal protein SA	UniProtKB/TrEmbl/P	Extracellular(0.8)	GO:0005576	Experimental: experimental	MatrixDB	BioGRID	9606
Q5HYG8	Serine hydroxymethyltransferase	UniProtKB/TrEmbl/P	Mitochondrion(0.8)	GO:0005739	Experimental: experimental	eSLDB	BioGRID	9606
A8K968	Band 4.1-like protein 3	UniProtKB/TrEmbl/P	Membrane(0.8)	GO:0005886	Experimental: annotated protein expression (APE)	The Human Protein Atlas	BioGRID	9606
X5DR71	Tyrosine-protein kinase receptor	UniProtKB/TrEmbl/P	Extracellular(0.8)	GO:0005576	Experimental: experimental	MatrixDB	BioGRID	9606
A0A087X1S5	Fibroblast growth factor	UniProtKB/TrEmbl/P	Membrane(0.8)	GO:0016020	Experimental: experimental	MatrixDB	BioGRID	9606
A1A515	Fibroblast growth factor	UniProtKB/TrEmbl/P	Secretory-pathway(0.7)|Membrane(0.8)	GO:secretory_pathway|GO:0016020	Predicted: SVM decision tree|Experimental: experimental	eSLDB|MatrixDB	BioGRID	9606
Q59F99	Staufen isoform b variant	UniProtKB/TrEmbl/P	Secretory-pathway(0.8)	GO:0005783	Experimental: experimental	eSLDB	BioGRID	9606
E9PEX6	Dihydrolipoyl dehydrogenase	UniProtKB/TrEmbl/P	Mitochondrion(0.8)	GO:0005739	Experimental: annotated protein expression (APE)	The Human Protein Atlas	BioGRID	9606
P35610	Sterol O-acyltransferase 1	UniProtKB/Swiss-Prot/P	Mitochondrion(0.8)|Secretory-pathway(1)|Extracellular(0.8)|Membrane(0.958)	GO:0005739|GO:0005783|GO:0005783|GO:0005783|GO:0005783|GO:0005789|GO:0005576|GO:0016020|GO:0016021|GO:0016021	Experimental: experimental|Experimental: inferred from direct assay|Experimental: experimental|Predicted: PAML algorithm|Experimental: annotated protein expression (APE)|Experimental: inferred from direct assay|Experimental: experimental|Experimental: inferred from direct assay|Predicted: SVM decision tree|Unknown: inferred from electronic annotation	Organelle|GO|Organelle|PA-GOSUB|The Human Protein Atlas|GO|MatrixDB|GO|eSLDB|GO	BioGRID|IntAct	9606
