# Supplementary material for: Identifying and validating the roles of the cuproptosis-related gene DKC1 in cancer with a focus on esophageal carcinoma
Source: J Cancer Res Clin Oncol. 2024 Aug 5;150(8):382. doi: 10.1007/s00432-024-05870-8 (PMC11300667; doi:10.1007/s00432-024-05870-8)
Supplement: Supplementary file 1 — Supplementary file1 (ZIP 3490 KB) [file 432_2024_5870_MOESM1_ESM.zip › Supplementary material/SupplementaryTable 4.xls]

Chemical Name	Chemical ID	CAS RN	Gene Symbol	Gene ID	Interaction	Interaction Actions	Reference Count	Organism Count
2-(1H-indazol-4-yl)-6-(4-methanesulfonylpiperazin-1-ylmethyl)-4-morpholin-4-ylthieno(3,2-d)pyrimidine	C532162		DKC1	1736	[PIK3CA gene mutant form results in increased susceptibility to 2-(1H-indazol-4-yl)-6-(4-methanesulfonylpiperazin-1-ylmethyl)-4-morpholin-4-ylthieno(3,2-d)pyrimidine] which results in decreased expression of DKC1 mRNA	decreases^expression|increases^response to substance	1	1
2,3,7,8-tetrachlorodibenzofuran	C014211	51207-31-9	DKC1	1736	2,3,7,8-tetrachlorodibenzofuran results in decreased expression of DKC1 mRNA	decreases^expression	1	1
2,3-bis(3'-hydroxybenzyl)butyrolactone	C029497	76543-15-2	DKC1	1736	[Coumestrol co-treated with 2,3-bis(3'-hydroxybenzyl)butyrolactone] results in increased expression of DKC1 mRNA	affects^cotreatment|increases^expression	1	1
2,4,6-tribromophenol	C004554	118-79-6	DKC1	1736	2,4,6-tribromophenol results in decreased expression of DKC1 mRNA	decreases^expression	1	1
2,4-dinitrotoluene	C016403	121-14-2	DKC1	1736	2,4-dinitrotoluene affects the expression of DKC1 mRNA	affects^expression	1	1
2-nitrofluorene	C019499	607-57-8	DKC1	1736	2-nitrofluorene results in decreased expression of DKC1 mRNA	decreases^expression	1	1
4,4'-hexafluorisopropylidene diphenol	C583074		DKC1	1736	4,4'-hexafluorisopropylidene diphenol results in increased expression of DKC1 protein	increases^expression	1	1
4-amino-2,6-dinitrotoluene	C035207	19406-51-0	DKC1	1736	4-amino-2,6-dinitrotoluene affects the expression of DKC1 mRNA	affects^expression	1	1
4-(N-methyl-N-nitrosamino)-1-(3-pyridyl)-1-butanone	C016583	64091-91-4	DKC1	1736	4-(N-methyl-N-nitrosamino)-1-(3-pyridyl)-1-butanone results in increased expression of DKC1 mRNA	increases^expression	1	1
7,8-Dihydro-7,8-dihydroxybenzo(a)pyrene 9,10-oxide	D015123	55097-80-8	DKC1	1736	7,8-Dihydro-7,8-dihydroxybenzo(a)pyrene 9,10-oxide results in decreased expression of DKC1 mRNA	decreases^expression	1	1
afimoxifene	C016601	68392-35-8	DKC1	1736	afimoxifene inhibits the reaction [Estrogens results in increased expression of DKC1 mRNA]	decreases^reaction|increases^expression	1	1
Aflatoxin B1	D016604	1162-65-8	DKC1	1736	Aflatoxin B1 results in decreased expression of DKC1 mRNA	decreases^expression	1	1
Aflatoxin B1	D016604	1162-65-8	DKC1	1736	Aflatoxin B1 results in increased expression of DKC1 mRNA	increases^expression	3	2
Aflatoxin B1	D016604	1162-65-8	DKC1	1736	Aflatoxin B1 results in increased methylation of DKC1 gene	increases^methylation	1	1
alpha-Chlorohydrin	D000517	96-24-2	DKC1	1736	alpha-Chlorohydrin results in increased expression of DKC1 protein	increases^expression	1	1
alpha phellandrene	C005403	99-83-2	DKC1	1736	alpha phellandrene results in decreased expression of DKC1 mRNA	decreases^expression	1	1
Arsenic	D001151	7440-38-2	DKC1	1736	Arsenic results in decreased expression of DKC1 mRNA	decreases^expression	1	1
Benzo(a)pyrene	D001564	50-32-8	DKC1	1736	Benzo(a)pyrene results in decreased expression of DKC1 mRNA	decreases^expression	1	1
Benzo(a)pyrene	D001564	50-32-8	DKC1	1736	Benzo(a)pyrene results in increased expression of DKC1 mRNA	increases^expression	1	1
Benzo(a)pyrene	D001564	50-32-8	DKC1	1736	Benzo(a)pyrene results in increased methylation of DKC1 exon	increases^methylation	1	1
Benzo(a)pyrene	D001564	50-32-8	DKC1	1736	Benzo(a)pyrene results in increased methylation of DKC1 promoter	increases^methylation	1	1
bicalutamide	C053541		DKC1	1736	bicalutamide results in decreased expression of DKC1 mRNA	decreases^expression	1	1
bis(4-hydroxyphenyl)sulfone	C543008	80-09-1	DKC1	1736	[bisphenol A co-treated with bisphenol F co-treated with bis(4-hydroxyphenyl)sulfone] results in decreased expression of DKC1 mRNA	affects^cotreatment|decreases^expression	1	1
bisphenol A	C006780	80-05-7	DKC1	1736	bisphenol A affects the expression of DKC1 mRNA	affects^expression	2	2
bisphenol A	C006780	80-05-7	DKC1	1736	[bisphenol A co-treated with bisphenol F co-treated with bis(4-hydroxyphenyl)sulfone] results in decreased expression of DKC1 mRNA	affects^cotreatment|decreases^expression	1	1
bisphenol A	C006780	80-05-7	DKC1	1736	bisphenol A results in decreased expression of DKC1 mRNA	decreases^expression	2	2
bisphenol A	C006780	80-05-7	DKC1	1736	bisphenol A results in decreased expression of DKC1 protein	decreases^expression	1	1
bisphenol A	C006780	80-05-7	DKC1	1736	bisphenol A results in increased expression of DKC1 protein	increases^expression	1	1
bisphenol B	C492482		DKC1	1736	bisphenol B results in increased expression of DKC1 protein	increases^expression	1	1
bisphenol F	C000611646		DKC1	1736	[bisphenol A co-treated with bisphenol F co-treated with bis(4-hydroxyphenyl)sulfone] results in decreased expression of DKC1 mRNA	affects^cotreatment|decreases^expression	1	1
bis(tri-n-butyltin)oxide	C005961		DKC1	1736	bis(tri-n-butyltin)oxide results in increased phosphorylation of DKC1 protein	increases^phosphorylation	1	1
Caffeine	D002110	58-08-2	DKC1	1736	Caffeine results in decreased phosphorylation of DKC1 protein	decreases^phosphorylation	1	1
Carbon Tetrachloride	D002251	56-23-5	DKC1	1736	Carbon Tetrachloride results in increased expression of DKC1 mRNA	increases^expression	4	3
Carbon Tetrachloride	D002251	56-23-5	DKC1	1736	schizandrin B inhibits the reaction [Carbon Tetrachloride results in increased expression of DKC1 mRNA]	decreases^reaction|increases^expression	1	1
CGP 52608	C092451	87958-67-6	DKC1	1736	CGP 52608 promotes the reaction [RORA protein binds to DKC1 gene]	affects^binding|increases^reaction	1	1
chloropicrin	C100187	76-06-2	DKC1	1736	chloropicrin affects the expression of DKC1 mRNA	affects^expression	1	1
Choline	D002794	62-49-7	DKC1	1736	[Methionine deficiency co-treated with Choline deficiency co-treated with Folic Acid deficiency] results in increased methylation of DKC1 gene	affects^cotreatment|increases^methylation	1	1
Cisplatin	D002945	15663-27-1	DKC1	1736	Cisplatin results in increased phosphorylation of DKC1 protein	increases^phosphorylation	1	1
cobaltous chloride	C018021	7646-79-9	DKC1	1736	cobaltous chloride results in decreased expression of DKC1 mRNA	decreases^expression	2	1
cobaltous chloride	C018021	7646-79-9	DKC1	1736	cobaltous chloride results in increased expression of DKC1 mRNA	increases^expression	1	1
Coumestrol	D003375	479-13-0	DKC1	1736	[Coumestrol co-treated with 2,3-bis(3'-hydroxybenzyl)butyrolactone] results in increased expression of DKC1 mRNA	affects^cotreatment|increases^expression	1	1
Coumestrol	D003375	479-13-0	DKC1	1736	[Coumestrol co-treated with Resveratrol] results in increased expression of DKC1 mRNA	affects^cotreatment|increases^expression	1	1
Coumestrol	D003375	479-13-0	DKC1	1736	Coumestrol results in increased expression of DKC1 mRNA	increases^expression	1	1
Cyclosporine	D016572	59865-13-3	DKC1	1736	Cyclosporine results in decreased expression of DKC1 mRNA	decreases^expression	1	1
Cyclosporine	D016572	59865-13-3	DKC1	1736	Cyclosporine results in increased expression of DKC1 mRNA	increases^expression	2	1
decabromobiphenyl ether	C010902	1163-19-5	DKC1	1736	decabromobiphenyl ether results in increased expression of DKC1 protein	increases^expression	1	1
DEET	D003671	134-62-3	DKC1	1736	[Permethrin co-treated with DEET] results in decreased methylation of DKC1 gene	affects^cotreatment|decreases^methylation	1	1
deoxynivalenol	C007262	51481-10-8	DKC1	1736	deoxynivalenol results in decreased phosphorylation of DKC1 protein	decreases^phosphorylation	1	1
deoxynivalenol	C007262	51481-10-8	DKC1	1736	deoxynivalenol results in increased expression of DKC1 mRNA	increases^expression	1	1
Dexamethasone	D003907	50-02-2	DKC1	1736	Dexamethasone inhibits the reaction [RX3 gene mutant form affects the expression of DKC1 mRNA]	affects^expression|decreases^reaction	1	1
Diethylstilbestrol	D004054	56-53-1	DKC1	1736	Diethylstilbestrol results in increased expression of DKC1 mRNA	increases^expression	1	1
Dimethylnitrosamine	D004128	62-75-9	DKC1	1736	Dimethylnitrosamine results in increased expression of DKC1 mRNA	increases^expression	1	1
Dinitrochlorobenzene	D004137		DKC1	1736	Dinitrochlorobenzene results in decreased expression of DKC1 mRNA	decreases^expression	1	1
Dioxins	D004147		DKC1	1736	Dioxins affects the methylation of DKC1 gene	affects^methylation	1	1
dorsomorphin	C516138		DKC1	1736	dorsomorphin results in decreased expression of DKC1 mRNA	decreases^expression	1	1
Dronabinol	D013759		DKC1	1736	Dronabinol results in increased expression of DKC1 mRNA	increases^expression	1	1
epoxiconazole	C109476		DKC1	1736	epoxiconazole results in decreased expression of DKC1 mRNA	decreases^expression	1	1
erucylphospho-N,N,N-trimethylpropylammonium	C472787		DKC1	1736	erucylphospho-N,N,N-trimethylpropylammonium results in decreased expression of DKC1 mRNA	decreases^expression	1	1
Estradiol	D004958	50-28-2	DKC1	1736	Estradiol results in increased expression of DKC1 mRNA	increases^expression	2	1
Estrogens	D004967		DKC1	1736	afimoxifene inhibits the reaction [Estrogens results in increased expression of DKC1 mRNA]	decreases^reaction|increases^expression	1	1
Estrogens	D004967		DKC1	1736	Estrogens results in increased expression of DKC1 mRNA	increases^expression	1	1
Ethanol	D000431	64-17-5	DKC1	1736	Ethanol affects the expression of DKC1 mRNA	affects^expression	1	1
Ethinyl Estradiol	D004997	57-63-6	DKC1	1736	Ethinyl Estradiol results in increased expression of DKC1 mRNA	increases^expression	2	2
Ethyl Methanesulfonate	D005020	62-50-0	DKC1	1736	Ethyl Methanesulfonate results in decreased expression of DKC1 mRNA	decreases^expression	1	1
Eugenol	D005054	97-53-0	DKC1	1736	Eugenol results in decreased expression of DKC1 mRNA	decreases^expression	1	1
Finasteride	D018120	98319-26-7	DKC1	1736	Finasteride results in increased expression of DKC1 mRNA	increases^expression	1	1
fipronil	C082360	120068-37-3	DKC1	1736	fipronil results in increased expression of DKC1 mRNA	increases^expression	1	1
Flutamide	D005485	13311-84-7	DKC1	1736	Flutamide results in increased expression of DKC1 mRNA	increases^expression	1	1
Folic Acid	D005492	59-30-3	DKC1	1736	Folic Acid results in decreased expression of DKC1 mRNA	decreases^expression	1	1
Folic Acid	D005492	59-30-3	DKC1	1736	[Methionine deficiency co-treated with Choline deficiency co-treated with Folic Acid deficiency] results in increased methylation of DKC1 gene	affects^cotreatment|increases^methylation	1	1
folpet	C005020	133-07-3	DKC1	1736	folpet results in decreased expression of DKC1 mRNA	decreases^expression	1	1
fullerene C60	C069837	99685-96-8	DKC1	1736	fullerene C60 results in decreased expression of DKC1 mRNA	decreases^expression	1	1
Glucose	D005947	50-99-7	DKC1	1736	[INS protein co-treated with Glucose] results in decreased expression of DKC1 mRNA	affects^cotreatment|decreases^expression	1	0
glyphosate	C010974	1071-83-6	DKC1	1736	glyphosate affects the methylation of DKC1 gene	affects^methylation	1	1
glyphosate	C010974	1071-83-6	DKC1	1736	glyphosate results in increased expression of DKC1 protein	increases^expression	1	1
hexabrominated diphenyl ether 153	C517828		DKC1	1736	hexabrominated diphenyl ether 153 results in increased expression of DKC1 protein	increases^expression	1	1
hexabromocyclododecane	C089796	25637-99-4	DKC1	1736	hexabromocyclododecane results in increased expression of DKC1 mRNA	increases^expression	1	1
Hydrogen Peroxide	D006861	7722-84-1	DKC1	1736	Hydrogen Peroxide affects the expression of DKC1 mRNA	affects^expression	1	1
Ionomycin	D015759	56092-81-0	DKC1	1736	[Tetradecanoylphorbol Acetate co-treated with Ionomycin] results in increased expression of DKC1 mRNA	affects^cotreatment|increases^expression	1	1
Ivermectin	D007559	70288-86-7	DKC1	1736	Ivermectin results in decreased expression of DKC1 protein	decreases^expression	1	1
JP8 aviation fuel	C098607		DKC1	1736	JP8 aviation fuel affects the methylation of DKC1 gene	affects^methylation	1	1
(+)-JQ1 compound	C561695		DKC1	1736	(+)-JQ1 compound results in decreased expression of DKC1 mRNA	decreases^expression	1	1
Lead	D007854	7439-92-1	DKC1	1736	Lead affects the expression of DKC1 mRNA	affects^expression	1	1
Magnetite Nanoparticles	D058185		DKC1	1736	[Succimer binds to Magnetite Nanoparticles] which results in decreased expression of DKC1 mRNA	affects^binding|decreases^expression	1	1
Methapyrilene	D008701	91-80-5	DKC1	1736	Methapyrilene results in increased expression of DKC1 mRNA	increases^expression	1	1
Methionine	D008715	63-68-3	DKC1	1736	[Methionine deficiency co-treated with Choline deficiency co-treated with Folic Acid deficiency] results in increased methylation of DKC1 gene	affects^cotreatment|increases^methylation	1	1
Methoxychlor	D008731	72-43-5	DKC1	1736	Methoxychlor affects the methylation of DKC1 gene	affects^methylation	1	1
methylmercuric chloride	C004925	115-09-3	DKC1	1736	methylmercuric chloride results in increased expression of DKC1 mRNA	increases^expression	1	1
Methylmercury Compounds	D008767		DKC1	1736	Methylmercury Compounds results in decreased expression of DKC1 mRNA	decreases^expression	1	1
Methyl Methanesulfonate	D008741	66-27-3	DKC1	1736	Methyl Methanesulfonate results in decreased expression of DKC1 mRNA	decreases^expression	1	1
methylparaben	C015358	99-76-3	DKC1	1736	methylparaben results in increased expression of DKC1 mRNA	increases^expression	1	1
methylselenic acid	C008493		DKC1	1736	methylselenic acid results in decreased expression of DKC1 mRNA	decreases^expression	1	1
Mustard Gas	D009151	505-60-2	DKC1	1736	Mustard Gas results in decreased expression of DKC1 mRNA	decreases^expression	1	1
Mustard Gas	D009151	505-60-2	DKC1	1736	Mustard Gas results in increased phosphorylation of DKC1 protein	increases^phosphorylation	1	1
Nanotubes, Carbon	D037742		DKC1	1736	Nanotubes, Carbon results in increased expression of DKC1 mRNA	increases^expression	1	1
n-butoxyethanol	C017096	111-76-2	DKC1	1736	n-butoxyethanol results in increased expression of DKC1 mRNA	increases^expression	1	1
nickel acetate	C119536		DKC1	1736	nickel acetate affects the expression of DKC1 mRNA	affects^expression	1	1
nickel chloride	C022838	7718-54-9	DKC1	1736	nickel chloride results in increased expression of DKC1 mRNA	increases^expression	1	1
nickel sulfate	C029938	7786-81-4	DKC1	1736	nickel sulfate results in decreased expression of DKC1 mRNA	decreases^expression	2	1
Niclosamide	D009534	50-65-7	DKC1	1736	Niclosamide results in decreased expression of DKC1 mRNA	decreases^expression	1	1
Oxaliplatin	D000077150		DKC1	1736	[Oxaliplatin co-treated with Topotecan] results in decreased expression of DKC1 mRNA	affects^cotreatment|decreases^expression	1	1
Oxaliplatin	D000077150		DKC1	1736	Oxaliplatin results in decreased expression of DKC1 mRNA	decreases^expression	1	1
Oxazolone	D010081	15646-46-5	DKC1	1736	Oxazolone results in decreased expression of DKC1 mRNA	decreases^expression	1	1
Palmitic Acid	D019308	57-10-3	DKC1	1736	Palmitic Acid results in decreased phosphorylation of DKC1 protein	decreases^phosphorylation	1	1
Paraquat	D010269	4685-14-7	DKC1	1736	Paraquat results in increased expression of DKC1 mRNA	increases^expression	1	1
pentabrominated diphenyl ether 100	C517827		DKC1	1736	pentabrominated diphenyl ether 100 results in increased expression of DKC1 protein	increases^expression	1	1
Pentachlorophenol	D010416	87-86-5	DKC1	1736	Pentachlorophenol results in increased expression of DKC1 mRNA	increases^expression	1	1
perfluoro-n-nonanoic acid	C101816	375-95-1	DKC1	1736	perfluoro-n-nonanoic acid results in increased expression of DKC1 mRNA	increases^expression	1	1
perfluorooctanesulfonamide	C063900	754-91-6	DKC1	1736	perfluorooctanesulfonamide results in increased expression of DKC1 mRNA	increases^expression	1	1
perfluorooctanoic acid	C023036	335-67-1	DKC1	1736	perfluorooctanoic acid results in increased expression of DKC1 mRNA	increases^expression	1	1
Permethrin	D026023	52645-53-1	DKC1	1736	[Permethrin co-treated with DEET] results in decreased methylation of DKC1 gene	affects^cotreatment|decreases^methylation	1	1
Phenobarbital	D010634	50-06-6	DKC1	1736	Phenobarbital affects the expression of DKC1 mRNA	affects^expression	1	1
Piperonyl Butoxide	D010882	51-03-6	DKC1	1736	Piperonyl Butoxide results in increased expression of DKC1 mRNA	increases^expression	1	1
pirinixic acid	C006253	50892-23-4	DKC1	1736	pirinixic acid results in increased expression of DKC1 mRNA	increases^expression	1	1
Plant Extracts	D010936		DKC1	1736	[Plant Extracts co-treated with Resveratrol] results in increased expression of DKC1 mRNA	affects^cotreatment|increases^expression	1	1
Plant Extracts	D010936		DKC1	1736	Plant Extracts results in decreased expression of DKC1 mRNA	decreases^expression	1	1
pyrene	C030984	129-00-0	DKC1	1736	pyrene results in increased expression of DKC1 mRNA	increases^expression	1	1
Resveratrol	D000077185		DKC1	1736	[Coumestrol co-treated with Resveratrol] results in increased expression of DKC1 mRNA	affects^cotreatment|increases^expression	1	1
Resveratrol	D000077185		DKC1	1736	[Plant Extracts co-treated with Resveratrol] results in increased expression of DKC1 mRNA	affects^cotreatment|increases^expression	1	1
Ribonucleotides	D012265		DKC1	1736	DKC1 protein binds to Ribonucleotides	affects^binding	1	1
Rotenone	D012402	83-79-4	DKC1	1736	Rotenone results in increased expression of DKC1 protein	increases^expression	1	1
schizandrin B	C015499		DKC1	1736	schizandrin B inhibits the reaction [Carbon Tetrachloride results in increased expression of DKC1 mRNA]	decreases^reaction|increases^expression	1	1
Silicon Dioxide	D012822	7631-86-9	DKC1	1736	Silicon Dioxide analog results in increased expression of DKC1 mRNA	increases^expression	1	1
Smoke	D012906		DKC1	1736	Smoke results in decreased expression of DKC1 mRNA	decreases^expression	1	1
sodium bichromate	C016104	10588-01-9	DKC1	1736	sodium bichromate results in increased expression of DKC1 mRNA	increases^expression	1	1
Sodium Selenite	D018038	10102-18-8	DKC1	1736	Sodium Selenite results in increased expression of DKC1 mRNA	increases^expression	1	1
Soman	D012999	96-64-0	DKC1	1736	Soman results in increased expression of DKC1 mRNA	increases^expression	1	1
Succimer	D004113	304-55-2	DKC1	1736	[Succimer binds to Magnetite Nanoparticles] which results in decreased expression of DKC1 mRNA	affects^binding|decreases^expression	1	1
TAK-243	C000622638		DKC1	1736	TAK-243 results in decreased sumoylation of DKC1 protein	decreases^sumoylation	1	1
Temozolomide	D000077204	85622-93-1	DKC1	1736	Temozolomide results in increased expression of DKC1 mRNA	increases^expression	1	1
tetrabromobisphenol A	C020806	79-94-7	DKC1	1736	tetrabromobisphenol A results in increased expression of DKC1 protein	increases^expression	1	1
Tetrachlorodibenzodioxin	D013749	1746-01-6	DKC1	1736	Tetrachlorodibenzodioxin results in decreased expression of DKC1 mRNA	decreases^expression	5	3
Tetrachlorodibenzodioxin	D013749	1746-01-6	DKC1	1736	Tetrachlorodibenzodioxin results in increased expression of DKC1 mRNA	increases^expression	1	1
Tetradecanoylphorbol Acetate	D013755	16561-29-8	DKC1	1736	[Tetradecanoylphorbol Acetate co-treated with Ionomycin] results in increased expression of DKC1 mRNA	affects^cotreatment|increases^expression	1	1
Thioacetamide	D013853	62-55-5	DKC1	1736	Thioacetamide results in increased expression of DKC1 mRNA	increases^expression	1	1
Tobacco Smoke Pollution	D014028		DKC1	1736	Tobacco Smoke Pollution results in increased expression of DKC1 mRNA	increases^expression	1	1
Topotecan	D019772	123948-87-8	DKC1	1736	[Oxaliplatin co-treated with Topotecan] results in decreased expression of DKC1 mRNA	affects^cotreatment|decreases^expression	1	1
triphenyl phosphate	C005445	115-86-6	DKC1	1736	triphenyl phosphate results in decreased expression of DKC1 mRNA	decreases^expression	1	1
triptonide	C084079	38647-11-9	DKC1	1736	triptonide results in decreased expression of DKC1 mRNA	decreases^expression	1	1
Tungsten	D014414	7440-33-7	DKC1	1736	Tungsten results in decreased expression of DKC1 mRNA	decreases^expression	1	1
Urethane	D014520	51-79-6	DKC1	1736	Urethane results in decreased expression of DKC1 mRNA	decreases^expression	1	1
Valproic Acid	D014635	99-66-1	DKC1	1736	Valproic Acid affects the expression of DKC1 mRNA	affects^expression	1	1
Valproic Acid	D014635	99-66-1	DKC1	1736	Valproic Acid results in decreased expression of DKC1 mRNA	decreases^expression	1	1
Valproic Acid	D014635	99-66-1	DKC1	1736	Valproic Acid results in decreased methylation of DKC1 gene	decreases^methylation	1	1
Vehicle Emissions	D001335		DKC1	1736	Vehicle Emissions affects the methylation of DKC1 gene	affects^methylation	1	1
Vitamin K 3	D024483	58-27-5	DKC1	1736	Vitamin K 3 affects the expression of DKC1 mRNA	affects^expression	1	1
