# Supplementary material for: Identifying and validating the roles of the cuproptosis-related gene DKC1 in cancer with a focus on esophageal carcinoma
Source: J Cancer Res Clin Oncol. 2024 Aug 5;150(8):382. doi: 10.1007/s00432-024-05870-8 (PMC11300667; doi:10.1007/s00432-024-05870-8)
Supplement: Supplementary file 1 — Supplementary file1 (ZIP 3490 KB) [file 432_2024_5870_MOESM1_ESM.zip › Supplementary material/SupplementaryTable1.txt]

id	CancerType	DKC1	expr	Type
TCGA-OR-A5J1-01	ACC	9.88240308965975	9.88240308965975	Tumor
TCGA-OR-A5J2-01	ACC	9.60451431192491	9.60451431192491	Tumor
TCGA-OR-A5J3-01	ACC	10.9281926402746	10.9281926402746	Tumor
TCGA-OR-A5J5-01	ACC	9.96387289080581	9.96387289080581	Tumor
TCGA-OR-A5J6-01	ACC	9.33271464591581	9.33271464591581	Tumor
TCGA-OR-A5J7-01	ACC	9.61690901312025	9.61690901312025	Tumor
TCGA-OR-A5J8-01	ACC	10.0519022469392	10.0519022469392	Tumor
TCGA-OR-A5J9-01	ACC	9.78889611004579	9.78889611004579	Tumor
TCGA-OR-A5JA-01	ACC	10.6766975909042	10.6766975909042	Tumor
TCGA-OR-A5JB-01	ACC	10.9892951470358	10.9892951470358	Tumor
TCGA-OR-A5JC-01	ACC	10.7613268327004	10.7613268327004	Tumor
TCGA-OR-A5JD-01	ACC	9.88351085058259	9.88351085058259	Tumor
TCGA-OR-A5JE-01	ACC	9.18037167322126	9.18037167322126	Tumor
TCGA-OR-A5JF-01	ACC	10.5551834571366	10.5551834571366	Tumor
TCGA-OR-A5JG-01	ACC	10.4494478858429	10.4494478858429	Tumor
TCGA-OR-A5JI-01	ACC	9.70634578346648	9.70634578346648	Tumor
TCGA-OR-A5JJ-01	ACC	10.91041038165	10.91041038165	Tumor
TCGA-OR-A5JK-01	ACC	10.435336892161	10.435336892161	Tumor
TCGA-OR-A5JL-01	ACC	10.5184761270161	10.5184761270161	Tumor
TCGA-OR-A5JM-01	ACC	9.43362090827157	9.43362090827157	Tumor
TCGA-OR-A5JO-01	ACC	9.8214838196467	9.8214838196467	Tumor
TCGA-OR-A5JP-01	ACC	10.3709380042706	10.3709380042706	Tumor
TCGA-OR-A5JQ-01	ACC	10.4639023670667	10.4639023670667	Tumor
TCGA-OR-A5JR-01	ACC	10.3650538339308	10.3650538339308	Tumor
TCGA-OR-A5JS-01	ACC	10.3025589622266	10.3025589622266	Tumor
TCGA-OR-A5JT-01	ACC	10.3369862626232	10.3369862626232	Tumor
TCGA-OR-A5JV-01	ACC	10.2789488555662	10.2789488555662	Tumor
TCGA-OR-A5JW-01	ACC	10.123500664351	10.123500664351	Tumor
TCGA-OR-A5JX-01	ACC	10.2431263689895	10.2431263689895	Tumor
TCGA-OR-A5JY-01	ACC	11.5152612475159	11.5152612475159	Tumor
TCGA-OR-A5JZ-01	ACC	10.5425579350821	10.5425579350821	Tumor
TCGA-OR-A5K0-01	ACC	11.0580458566419	11.0580458566419	Tumor
TCGA-OR-A5K1-01	ACC	10.6468916705849	10.6468916705849	Tumor
TCGA-OR-A5K2-01	ACC	9.42739665840565	9.42739665840565	Tumor
TCGA-OR-A5K3-01	ACC	10.1736146806208	10.1736146806208	Tumor
TCGA-OR-A5K4-01	ACC	10.6539288272565	10.6539288272565	Tumor
TCGA-OR-A5K5-01	ACC	10.0755994804786	10.0755994804786	Tumor
TCGA-OR-A5K6-01	ACC	10.1520312708074	10.1520312708074	Tumor
TCGA-OR-A5K8-01	ACC	9.89868602706072	9.89868602706072	Tumor
TCGA-OR-A5K9-01	ACC	9.96722625883599	9.96722625883599	Tumor
TCGA-OR-A5KO-01	ACC	10.5444815223108	10.5444815223108	Tumor
TCGA-OR-A5KT-01	ACC	9.79956171357007	9.79956171357007	Tumor
TCGA-OR-A5KU-01	ACC	10.4955752528005	10.4955752528005	Tumor
TCGA-OR-A5KV-01	ACC	9.76530764988191	9.76530764988191	Tumor
TCGA-OR-A5KW-01	ACC	10.7839149541661	10.7839149541661	Tumor
TCGA-OR-A5KX-01	ACC	9.48787419193636	9.48787419193636	Tumor
TCGA-OR-A5KY-01	ACC	9.94293523004013	9.94293523004013	Tumor
TCGA-OR-A5KZ-01	ACC	11.0376910789982	11.0376910789982	Tumor
TCGA-OR-A5L3-01	ACC	9.56759868376344	9.56759868376344	Tumor
TCGA-OR-A5L4-01	ACC	10.615960618893	10.615960618893	Tumor
TCGA-OR-A5L5-01	ACC	10.4897676970083	10.4897676970083	Tumor
TCGA-OR-A5L6-01	ACC	9.52639946965692	9.52639946965692	Tumor
TCGA-OR-A5L8-01	ACC	10.1424772589706	10.1424772589706	Tumor
TCGA-OR-A5L9-01	ACC	10.5308842299272	10.5308842299272	Tumor
TCGA-OR-A5LA-01	ACC	10.5053451328164	10.5053451328164	Tumor
TCGA-OR-A5LB-01	ACC	10.2996087113605	10.2996087113605	Tumor
TCGA-OR-A5LC-01	ACC	10.8504369039533	10.8504369039533	Tumor
TCGA-OR-A5LD-01	ACC	9.35535770417323	9.35535770417323	Tumor
TCGA-OR-A5LE-01	ACC	10.4627885337852	10.4627885337852	Tumor
TCGA-OR-A5LG-01	ACC	10.1454354574483	10.1454354574483	Tumor
TCGA-OR-A5LH-01	ACC	10.6650604996028	10.6650604996028	Tumor
TCGA-OR-A5LJ-01	ACC	10.5696183034466	10.5696183034466	Tumor
TCGA-OR-A5LK-01	ACC	10.7871679688198	10.7871679688198	Tumor
TCGA-OR-A5LL-01	ACC	9.65060661212074	9.65060661212074	Tumor
TCGA-OR-A5LM-01	ACC	10.3701751809391	10.3701751809391	Tumor
TCGA-OR-A5LN-01	ACC	9.73448439320891	9.73448439320891	Tumor
TCGA-OR-A5LO-01	ACC	10.6578632655668	10.6578632655668	Tumor
TCGA-OR-A5LP-01	ACC	10.5242380609077	10.5242380609077	Tumor
TCGA-OR-A5LR-01	ACC	10.7296802173877	10.7296802173877	Tumor
TCGA-OR-A5LS-01	ACC	9.90969361214259	9.90969361214259	Tumor
TCGA-OR-A5LT-01	ACC	9.7928781219909	9.7928781219909	Tumor
TCGA-OU-A5PI-01	ACC	10.4047371114063	10.4047371114063	Tumor
TCGA-P6-A5OF-01	ACC	9.96834999902592	9.96834999902592	Tumor
TCGA-P6-A5OG-01	ACC	11.0520517398621	11.0520517398621	Tumor
TCGA-PA-A5YG-01	ACC	10.6012786656332	10.6012786656332	Tumor
TCGA-PK-A5H8-01	ACC	10.7104448538353	10.7104448538353	Tumor
TCGA-PK-A5H9-01	ACC	9.62119290396165	9.62119290396165	Tumor
TCGA-PK-A5HA-01	ACC	10.4444972871038	10.4444972871038	Tumor
TCGA-PK-A5HB-01	ACC	10.4581707589484	10.4581707589484	Tumor
TCGA-2F-A9KO-01	BLCA	11.4639891894919	11.4639891894919	Tumor
TCGA-2F-A9KP-01	BLCA	11.4589089568776	11.4589089568776	Tumor
TCGA-2F-A9KQ-01	BLCA	10.6210903127051	10.6210903127051	Tumor
TCGA-2F-A9KR-01	BLCA	11.194449079479	11.194449079479	Tumor
TCGA-2F-A9KT-01	BLCA	10.9070108151862	10.9070108151862	Tumor
TCGA-2F-A9KW-01	BLCA	10.7045175395936	10.7045175395936	Tumor
TCGA-4Z-AA7M-01	BLCA	11.3258113778819	11.3258113778819	Tumor
TCGA-4Z-AA7N-01	BLCA	10.0706039986813	10.0706039986813	Tumor
TCGA-4Z-AA7O-01	BLCA	10.8859022400781	10.8859022400781	Tumor
TCGA-4Z-AA7Q-01	BLCA	11.2955278912472	11.2955278912472	Tumor
TCGA-4Z-AA7R-01	BLCA	11.039392038905	11.039392038905	Tumor
TCGA-4Z-AA7S-01	BLCA	11.0722130122399	11.0722130122399	Tumor
TCGA-4Z-AA7W-01	BLCA	10.7766304230511	10.7766304230511	Tumor
TCGA-4Z-AA7Y-01	BLCA	10.3931115451983	10.3931115451983	Tumor
TCGA-4Z-AA80-01	BLCA	10.8941963007284	10.8941963007284	Tumor
TCGA-4Z-AA81-01	BLCA	10.986233147405	10.986233147405	Tumor
TCGA-4Z-AA82-01	BLCA	12.2999949885017	12.2999949885017	Tumor
TCGA-4Z-AA83-01	BLCA	10.4542787276139	10.4542787276139	Tumor
TCGA-4Z-AA84-01	BLCA	11.8270409532984	11.8270409532984	Tumor
TCGA-4Z-AA86-01	BLCA	11.2500318855828	11.2500318855828	Tumor
TCGA-4Z-AA87-01	BLCA	11.6386395422694	11.6386395422694	Tumor
TCGA-4Z-AA89-01	BLCA	10.8599152101557	10.8599152101557	Tumor
TCGA-5N-A9KI-01	BLCA	10.1284454955187	10.1284454955187	Tumor
TCGA-5N-A9KM-01	BLCA	10.1216759667295	10.1216759667295	Tumor
TCGA-BL-A0C8-01	BLCA	10.2196162673885	10.2196162673885	Tumor
TCGA-BL-A13I-01	BLCA	11.0939918869838	11.0939918869838	Tumor
TCGA-BL-A13J-01	BLCA	10.8287711938572	10.8287711938572	Tumor
TCGA-BL-A3JM-01	BLCA	11.7351836674658	11.7351836674658	Tumor
TCGA-BL-A5ZZ-01	BLCA	10.8309825612943	10.8309825612943	Tumor
TCGA-BT-A0S7-01	BLCA	11.3942215107187	11.3942215107187	Tumor
TCGA-BT-A0YX-01	BLCA	11.053145285021	11.053145285021	Tumor
TCGA-BT-A20J-01	BLCA	11.8346290583126	11.8346290583126	Tumor
TCGA-BT-A20N-01	BLCA	11.4147592182713	11.4147592182713	Tumor
TCGA-BT-A20O-01	BLCA	10.9887556837969	10.9887556837969	Tumor
TCGA-BT-A20P-01	BLCA	10.4025857582326	10.4025857582326	Tumor
TCGA-BT-A20Q-01	BLCA	10.6580061340667	10.6580061340667	Tumor
TCGA-BT-A20R-01	BLCA	10.4797398518373	10.4797398518373	Tumor
TCGA-BT-A20T-01	BLCA	10.934958725039	10.934958725039	Tumor
TCGA-BT-A20U-01	BLCA	11.4846215270986	11.4846215270986	Tumor
TCGA-BT-A20V-01	BLCA	12.0916998341368	12.0916998341368	Tumor
TCGA-BT-A20W-01	BLCA	11.2276520404199	11.2276520404199	Tumor
TCGA-BT-A20X-01	BLCA	11.6245990020584	11.6245990020584	Tumor
TCGA-BT-A2LA-01	BLCA	11.7905847177066	11.7905847177066	Tumor
TCGA-BT-A2LB-01	BLCA	10.3905989055525	10.3905989055525	Tumor
TCGA-BT-A2LD-01	BLCA	10.8942796832085	10.8942796832085	Tumor
TCGA-BT-A3PH-01	BLCA	11.2197735508929	11.2197735508929	Tumor
TCGA-BT-A3PJ-01	BLCA	11.1398199142432	11.1398199142432	Tumor
TCGA-BT-A3PK-01	BLCA	11.4436739861704	11.4436739861704	Tumor
TCGA-BT-A42C-01	BLCA	11.2652458287004	11.2652458287004	Tumor
TCGA-BT-A42E-01	BLCA	11.4444299908248	11.4444299908248	Tumor
TCGA-BT-A42F-01	BLCA	11.7274610327633	11.7274610327633	Tumor
TCGA-C4-A0EZ-01	BLCA	11.8396250376429	11.8396250376429	Tumor
TCGA-C4-A0F0-01	BLCA	12.2608578033368	12.2608578033368	Tumor
TCGA-C4-A0F1-01	BLCA	10.943723575194	10.943723575194	Tumor
TCGA-C4-A0F6-01	BLCA	11.2658962918634	11.2658962918634	Tumor
TCGA-C4-A0F7-01	BLCA	11.6243796731885	11.6243796731885	Tumor
TCGA-CF-A1HR-01	BLCA	10.8224672654686	10.8224672654686	Tumor
TCGA-CF-A1HS-01	BLCA	12.1471953832768	12.1471953832768	Tumor
TCGA-CF-A27C-01	BLCA	10.9521733745241	10.9521733745241	Tumor
TCGA-CF-A3MF-01	BLCA	10.1400884261033	10.1400884261033	Tumor
TCGA-CF-A3MG-01	BLCA	10.7869883453305	10.7869883453305	Tumor
TCGA-CF-A3MH-01	BLCA	10.8190134836133	10.8190134836133	Tumor
TCGA-CF-A3MI-01	BLCA	10.4497367487912	10.4497367487912	Tumor
TCGA-CF-A47S-01	BLCA	10.0717036854088	10.0717036854088	Tumor
TCGA-CF-A47T-01	BLCA	10.8840331130375	10.8840331130375	Tumor
TCGA-CF-A47V-01	BLCA	9.66838864015862	9.66838864015862	Tumor
TCGA-CF-A47W-01	BLCA	10.4272499802364	10.4272499802364	Tumor
TCGA-CF-A47X-01	BLCA	11.2428227897104	11.2428227897104	Tumor
TCGA-CF-A47Y-01	BLCA	10.3035182085787	10.3035182085787	Tumor
TCGA-CF-A5U8-01	BLCA	10.8164477112714	10.8164477112714	Tumor
TCGA-CF-A5UA-01	BLCA	10.5857043210912	10.5857043210912	Tumor
TCGA-CF-A7I0-01	BLCA	10.5597116728426	10.5597116728426	Tumor
TCGA-CF-A8HX-01	BLCA	10.5148619647079	10.5148619647079	Tumor
TCGA-CF-A8HY-01	BLCA	10.9995420407123	10.9995420407123	Tumor
TCGA-CF-A9FF-01	BLCA	10.2365165355412	10.2365165355412	Tumor
TCGA-CF-A9FH-01	BLCA	10.631177055704	10.631177055704	Tumor
TCGA-CF-A9FL-01	BLCA	10.3452056286752	10.3452056286752	Tumor
TCGA-CF-A9FM-01	BLCA	10.2204146062426	10.2204146062426	Tumor
TCGA-CU-A0YN-01	BLCA	11.4463854793177	11.4463854793177	Tumor
TCGA-CU-A0YO-01	BLCA	10.9308777569882	10.9308777569882	Tumor
TCGA-CU-A0YR-01	BLCA	11.6988912849248	11.6988912849248	Tumor
TCGA-CU-A3KJ-01	BLCA	10.9816957060125	10.9816957060125	Tumor
TCGA-CU-A3QU-01	BLCA	10.8161836814323	10.8161836814323	Tumor
TCGA-CU-A3YL-01	BLCA	10.7166994460555	10.7166994460555	Tumor
TCGA-CU-A5W6-01	BLCA	10.9949049501213	10.9949049501213	Tumor
TCGA-CU-A72E-01	BLCA	10.84668918475	10.84668918475	Tumor
TCGA-DK-A1A3-01	BLCA	10.6589701265571	10.6589701265571	Tumor
TCGA-DK-A1A5-01	BLCA	11.5143935292065	11.5143935292065	Tumor
TCGA-DK-A1A6-01	BLCA	11.4365606029423	11.4365606029423	Tumor
TCGA-DK-A1A7-01	BLCA	10.6994683464614	10.6994683464614	Tumor
TCGA-DK-A1AA-01	BLCA	10.8515304346968	10.8515304346968	Tumor
TCGA-DK-A1AB-01	BLCA	10.4847222141937	10.4847222141937	Tumor
TCGA-DK-A1AC-01	BLCA	10.7460859837099	10.7460859837099	Tumor
TCGA-DK-A1AD-01	BLCA	11.9250536747473	11.9250536747473	Tumor
TCGA-DK-A1AE-01	BLCA	11.9061389961954	11.9061389961954	Tumor
TCGA-DK-A1AF-01	BLCA	10.3720379390212	10.3720379390212	Tumor
TCGA-DK-A1AG-01	BLCA	10.7073505034962	10.7073505034962	Tumor
TCGA-DK-A2HX-01	BLCA	10.2317731880034	10.2317731880034	Tumor
TCGA-DK-A2I1-01	BLCA	11.3241130242099	11.3241130242099	Tumor
TCGA-DK-A2I2-01	BLCA	11.7171580220418	11.7171580220418	Tumor
TCGA-DK-A2I4-01	BLCA	10.8644105808235	10.8644105808235	Tumor
TCGA-DK-A2I6-01	BLCA	11.8458310825592	11.8458310825592	Tumor
TCGA-DK-A3IK-01	BLCA	11.044264325614	11.044264325614	Tumor
TCGA-DK-A3IL-01	BLCA	10.9488855157442	10.9488855157442	Tumor
TCGA-DK-A3IM-01	BLCA	11.9615690699415	11.9615690699415	Tumor
TCGA-DK-A3IN-01	BLCA	10.9852513640307	10.9852513640307	Tumor
TCGA-DK-A3IQ-01	BLCA	10.0637051599816	10.0637051599816	Tumor
TCGA-DK-A3IS-01	BLCA	11.2799645376183	11.2799645376183	Tumor
TCGA-DK-A3IT-01	BLCA	11.0846356791657	11.0846356791657	Tumor
TCGA-DK-A3IU-01	BLCA	10.0344000689604	10.0344000689604	Tumor
TCGA-DK-A3IV-01	BLCA	10.2800631657802	10.2800631657802	Tumor
TCGA-DK-A3WW-01	BLCA	11.4518704788643	11.4518704788643	Tumor
TCGA-DK-A3WX-01	BLCA	11.8207733133139	11.8207733133139	Tumor
TCGA-DK-A3WY-01	BLCA	10.9127172202273	10.9127172202273	Tumor
TCGA-DK-A3X1-01	BLCA	11.2754843582594	11.2754843582594	Tumor
TCGA-DK-A3X2-01	BLCA	11.8661236580047	11.8661236580047	Tumor
TCGA-DK-A6AV-01	BLCA	12.1112400205325	12.1112400205325	Tumor
TCGA-DK-A6AW-01	BLCA	10.0020555025382	10.0020555025382	Tumor
TCGA-DK-A6B0-01	BLCA	10.5121577372801	10.5121577372801	Tumor
TCGA-DK-A6B1-01	BLCA	11.3150023409652	11.3150023409652	Tumor
TCGA-DK-A6B2-01	BLCA	10.8551332165721	10.8551332165721	Tumor
TCGA-DK-A6B5-01	BLCA	10.7309710449623	10.7309710449623	Tumor
TCGA-DK-A6B6-01	BLCA	11.0405979562669	11.0405979562669	Tumor
TCGA-DK-AA6L-01	BLCA	11.1304096823993	11.1304096823993	Tumor
TCGA-DK-AA6M-01	BLCA	10.8630556939587	10.8630556939587	Tumor
TCGA-DK-AA6P-01	BLCA	11.4399659031169	11.4399659031169	Tumor
TCGA-DK-AA6Q-01	BLCA	11.224532333964	11.224532333964	Tumor
TCGA-DK-AA6R-01	BLCA	11.6240460466025	11.6240460466025	Tumor
TCGA-DK-AA6S-01	BLCA	11.4733912037551	11.4733912037551	Tumor
TCGA-DK-AA6T-01	BLCA	11.4324009645389	11.4324009645389	Tumor
TCGA-DK-AA6U-01	BLCA	11.586211168794	11.586211168794	Tumor
TCGA-DK-AA6W-01	BLCA	11.4036085835437	11.4036085835437	Tumor
TCGA-DK-AA6X-01	BLCA	10.4566008330731	10.4566008330731	Tumor
TCGA-DK-AA71-01	BLCA	11.9287108204571	11.9287108204571	Tumor
TCGA-DK-AA74-01	BLCA	10.5239931319837	10.5239931319837	Tumor
TCGA-DK-AA75-01	BLCA	11.3843250792892	11.3843250792892	Tumor
TCGA-DK-AA76-01	BLCA	11.0608107483531	11.0608107483531	Tumor
TCGA-DK-AA77-01	BLCA	11.2633396312836	11.2633396312836	Tumor
TCGA-E5-A2PC-01	BLCA	10.9746368567102	10.9746368567102	Tumor
TCGA-E5-A4TZ-01	BLCA	11.2667748304604	11.2667748304604	Tumor
TCGA-E5-A4U1-01	BLCA	10.9152221009578	10.9152221009578	Tumor
TCGA-E7-A3X6-01	BLCA	11.1313939895268	11.1313939895268	Tumor
TCGA-E7-A3Y1-01	BLCA	10.5773060804349	10.5773060804349	Tumor
TCGA-E7-A4IJ-01	BLCA	10.7196540607711	10.7196540607711	Tumor
TCGA-E7-A4XJ-01	BLCA	10.773320562697	10.773320562697	Tumor
TCGA-E7-A519-01	BLCA	8.79982556558127	8.79982556558127	Tumor
TCGA-E7-A541-01	BLCA	11.095726668639	11.095726668639	Tumor
TCGA-E7-A5KE-01	BLCA	11.0429315565772	11.0429315565772	Tumor
TCGA-E7-A5KF-01	BLCA	10.6658066706512	10.6658066706512	Tumor
TCGA-E7-A677-01	BLCA	10.4199812389356	10.4199812389356	Tumor
TCGA-E7-A678-01	BLCA	10.484651733965	10.484651733965	Tumor
TCGA-E7-A6MD-01	BLCA	11.3047163703052	11.3047163703052	Tumor
TCGA-E7-A6ME-01	BLCA	10.9444997767493	10.9444997767493	Tumor
TCGA-E7-A6MF-01	BLCA	10.4775356736004	10.4775356736004	Tumor
TCGA-E7-A7DU-01	BLCA	10.8114710305298	10.8114710305298	Tumor
TCGA-E7-A7DV-01	BLCA	11.3292133133427	11.3292133133427	Tumor
TCGA-E7-A7PW-01	BLCA	10.9074615494017	10.9074615494017	Tumor
TCGA-E7-A7XN-01	BLCA	11.1130584165953	11.1130584165953	Tumor
TCGA-E7-A85H-01	BLCA	12.1152582822402	12.1152582822402	Tumor
TCGA-E7-A8O7-01	BLCA	10.366344073096	10.366344073096	Tumor
TCGA-E7-A8O8-01	BLCA	11.1299462465677	11.1299462465677	Tumor
TCGA-E7-A97P-01	BLCA	10.8431202039486	10.8431202039486	Tumor
TCGA-E7-A97Q-01	BLCA	10.3626561751525	10.3626561751525	Tumor
TCGA-FD-A3B3-01	BLCA	11.3969418700902	11.3969418700902	Tumor
TCGA-FD-A3B4-01	BLCA	11.0371625501274	11.0371625501274	Tumor
TCGA-FD-A3B5-01	BLCA	11.1093932098314	11.1093932098314	Tumor
TCGA-FD-A3B6-01	BLCA	11.6971674038692	11.6971674038692	Tumor
TCGA-FD-A3B7-01	BLCA	11.256527155142	11.256527155142	Tumor
TCGA-FD-A3B8-01	BLCA	10.7554968453262	10.7554968453262	Tumor
TCGA-FD-A3N5-01	BLCA	11.1339513335283	11.1339513335283	Tumor
TCGA-FD-A3N6-01	BLCA	11.3190228749996	11.3190228749996	Tumor
TCGA-FD-A3NA-01	BLCA	11.1236429196495	11.1236429196495	Tumor
TCGA-FD-A3SJ-01	BLCA	10.7111851344795	10.7111851344795	Tumor
TCGA-FD-A3SL-01	BLCA	10.3789992307229	10.3789992307229	Tumor
TCGA-FD-A3SM-01	BLCA	10.3841577630529	10.3841577630529	Tumor
TCGA-FD-A3SN-01	BLCA	11.4333507102813	11.4333507102813	Tumor
TCGA-FD-A3SO-01	BLCA	11.3430857562085	11.3430857562085	Tumor
TCGA-FD-A3SP-01	BLCA	10.0035460208468	10.0035460208468	Tumor
TCGA-FD-A3SQ-01	BLCA	10.1054764208565	10.1054764208565	Tumor
TCGA-FD-A3SR-01	BLCA	10.6670494320955	10.6670494320955	Tumor
TCGA-FD-A3SS-01	BLCA	10.647233549977	10.647233549977	Tumor
TCGA-FD-A43N-01	BLCA	10.5604952476906	10.5604952476906	Tumor
TCGA-FD-A43P-01	BLCA	11.111253063789	11.111253063789	Tumor
TCGA-FD-A43S-01	BLCA	9.81104067535999	9.81104067535999	Tumor
TCGA-FD-A43U-01	BLCA	10.4232314892423	10.4232314892423	Tumor
TCGA-FD-A43X-01	BLCA	10.6555307231556	10.6555307231556	Tumor
TCGA-FD-A43Y-01	BLCA	11.0471716375311	11.0471716375311	Tumor
TCGA-FD-A5BR-01	BLCA	10.1259170988308	10.1259170988308	Tumor
TCGA-FD-A5BS-01	BLCA	11.005905201863	11.005905201863	Tumor
TCGA-FD-A5BT-01	BLCA	9.83823641716772	9.83823641716772	Tumor
TCGA-FD-A5BU-01	BLCA	10.840549780387	10.840549780387	Tumor
TCGA-FD-A5BV-01	BLCA	11.4882016669174	11.4882016669174	Tumor
TCGA-FD-A5BX-01	BLCA	10.3329540299799	10.3329540299799	Tumor
TCGA-FD-A5BY-01	BLCA	11.1596001754283	11.1596001754283	Tumor
TCGA-FD-A5BZ-01	BLCA	9.81613247005054	9.81613247005054	Tumor
TCGA-FD-A5C0-01	BLCA	10.9697030880135	10.9697030880135	Tumor
TCGA-FD-A5C1-01	BLCA	10.8473236170193	10.8473236170193	Tumor
TCGA-FD-A62N-01	BLCA	11.3324506062112	11.3324506062112	Tumor
TCGA-FD-A62O-01	BLCA	11.3204056994945	11.3204056994945	Tumor
TCGA-FD-A62P-01	BLCA	11.2079355443998	11.2079355443998	Tumor
TCGA-FD-A62S-01	BLCA	10.5591954276267	10.5591954276267	Tumor
TCGA-FD-A6TA-01	BLCA	10.9703432037766	10.9703432037766	Tumor
TCGA-FD-A6TB-01	BLCA	10.6734680901338	10.6734680901338	Tumor
TCGA-FD-A6TC-01	BLCA	11.0165018913412	11.0165018913412	Tumor
TCGA-FD-A6TD-01	BLCA	11.2764210580271	11.2764210580271	Tumor
TCGA-FD-A6TE-01	BLCA	10.4900686618527	10.4900686618527	Tumor
TCGA-FD-A6TF-01	BLCA	11.3433078784468	11.3433078784468	Tumor
TCGA-FD-A6TG-01	BLCA	11.0907343650978	11.0907343650978	Tumor
TCGA-FD-A6TH-01	BLCA	11.2014133236728	11.2014133236728	Tumor
TCGA-FD-A6TI-01	BLCA	9.89340923593356	9.89340923593356	Tumor
TCGA-FD-A6TK-01	BLCA	10.9185204074333	10.9185204074333	Tumor
TCGA-FJ-A3Z7-01	BLCA	9.5678914473126	9.5678914473126	Tumor
TCGA-FJ-A3Z9-01	BLCA	10.6944362451138	10.6944362451138	Tumor
TCGA-FJ-A3ZE-01	BLCA	10.8992058474697	10.8992058474697	Tumor
TCGA-FJ-A3ZF-01	BLCA	10.9354597478053	10.9354597478053	Tumor
TCGA-FJ-A871-01	BLCA	11.034069866678	11.034069866678	Tumor
TCGA-FT-A3EE-01	BLCA	10.9885639838111	10.9885639838111	Tumor
TCGA-FT-A61P-01	BLCA	10.893218091826	10.893218091826	Tumor
TCGA-G2-A2EC-01	BLCA	10.2765548226467	10.2765548226467	Tumor
TCGA-G2-A2EF-01	BLCA	11.5946651741307	11.5946651741307	Tumor
TCGA-G2-A2EJ-01	BLCA	12.0353764751108	12.0353764751108	Tumor
TCGA-G2-A2EK-01	BLCA	10.7234647040625	10.7234647040625	Tumor
TCGA-G2-A2EL-01	BLCA	11.8956850896353	11.8956850896353	Tumor
TCGA-G2-A2EO-01	BLCA	11.3977281047164	11.3977281047164	Tumor
TCGA-G2-A2ES-01	BLCA	11.351673598108	11.351673598108	Tumor
TCGA-G2-A3IB-01	BLCA	11.4352274887443	11.4352274887443	Tumor
TCGA-G2-A3IE-01	BLCA	10.8706036076369	10.8706036076369	Tumor
TCGA-G2-A3VY-01	BLCA	11.64194335131	11.64194335131	Tumor
TCGA-G2-AA3B-01	BLCA	11.3963586030137	11.3963586030137	Tumor
TCGA-G2-AA3C-01	BLCA	11.1033468265474	11.1033468265474	Tumor
TCGA-G2-AA3D-01	BLCA	10.7500872394734	10.7500872394734	Tumor
TCGA-G2-AA3F-01	BLCA	11.0895100680238	11.0895100680238	Tumor
TCGA-GC-A3BM-01	BLCA	11.7038905995101	11.7038905995101	Tumor
TCGA-GC-A3I6-01	BLCA	10.9611530214861	10.9611530214861	Tumor
TCGA-GC-A3OO-01	BLCA	10.1797847143917	10.1797847143917	Tumor
TCGA-GC-A3RB-01	BLCA	12.4070526187883	12.4070526187883	Tumor
TCGA-GC-A3RC-01	BLCA	11.4132788476721	11.4132788476721	Tumor
TCGA-GC-A3RD-01	BLCA	11.3406345888895	11.3406345888895	Tumor
TCGA-GC-A3WC-01	BLCA	11.5465231302922	11.5465231302922	Tumor
TCGA-GC-A3YS-01	BLCA	11.2817909653099	11.2817909653099	Tumor
TCGA-GC-A4ZW-01	BLCA	11.5118415842823	11.5118415842823	Tumor
TCGA-GC-A6I1-01	BLCA	11.0254302872627	11.0254302872627	Tumor
TCGA-GC-A6I3-01	BLCA	11.0286727427332	11.0286727427332	Tumor
TCGA-GD-A2C5-01	BLCA	11.2929255055221	11.2929255055221	Tumor
TCGA-GD-A3OP-01	BLCA	10.5328818627146	10.5328818627146	Tumor
TCGA-GD-A3OQ-01	BLCA	10.8010858856106	10.8010858856106	Tumor
TCGA-GD-A3OS-01	BLCA	11.3136313293291	11.3136313293291	Tumor
TCGA-GD-A6C6-01	BLCA	9.28796396362709	9.28796396362709	Tumor
TCGA-GD-A76B-01	BLCA	10.9328938548726	10.9328938548726	Tumor
TCGA-GU-A42P-01	BLCA	10.4573808790725	10.4573808790725	Tumor
TCGA-GU-A42Q-01	BLCA	10.9386019055631	10.9386019055631	Tumor
TCGA-GU-A42R-01	BLCA	11.054068379648	11.054068379648	Tumor
TCGA-GU-A762-01	BLCA	11.0601149543598	11.0601149543598	Tumor
TCGA-GU-A763-01	BLCA	11.3194745552822	11.3194745552822	Tumor
TCGA-GU-A764-01	BLCA	11.134715087035	11.134715087035	Tumor
TCGA-GU-A766-01	BLCA	11.4554094228083	11.4554094228083	Tumor
TCGA-GU-A767-01	BLCA	11.581101699307	11.581101699307	Tumor
TCGA-GU-AATO-01	BLCA	10.3212629493349	10.3212629493349	Tumor
TCGA-GU-AATP-01	BLCA	9.85652201632936	9.85652201632936	Tumor
TCGA-GU-AATQ-01	BLCA	12.0375641124596	12.0375641124596	Tumor
TCGA-GV-A3JV-01	BLCA	10.9091130377706	10.9091130377706	Tumor
TCGA-GV-A3JW-01	BLCA	11.4385891542378	11.4385891542378	Tumor
TCGA-GV-A3JX-01	BLCA	10.4400282153793	10.4400282153793	Tumor
TCGA-GV-A3JZ-01	BLCA	11.4753939929771	11.4753939929771	Tumor
TCGA-GV-A3QF-01	BLCA	11.0269176054354	11.0269176054354	Tumor
TCGA-GV-A3QG-01	BLCA	10.4617659114761	10.4617659114761	Tumor
TCGA-GV-A3QH-01	BLCA	11.6130481320413	11.6130481320413	Tumor
TCGA-GV-A3QI-01	BLCA	10.6202748191877	10.6202748191877	Tumor
TCGA-GV-A3QK-01	BLCA	11.0703490735619	11.0703490735619	Tumor
TCGA-GV-A40E-01	BLCA	11.639869750573	11.639869750573	Tumor
TCGA-GV-A40G-01	BLCA	11.4785522383946	11.4785522383946	Tumor
TCGA-GV-A6ZA-01	BLCA	11.0707582735837	11.0707582735837	Tumor
TCGA-H4-A2HO-01	BLCA	9.87136624342848	9.87136624342848	Tumor
TCGA-H4-A2HQ-01	BLCA	10.785280805845	10.785280805845	Tumor
TCGA-HQ-A2OE-01	BLCA	11.4939104747013	11.4939104747013	Tumor
TCGA-HQ-A2OF-01	BLCA	10.57931593758	10.57931593758	Tumor
TCGA-HQ-A5ND-01	BLCA	11.8285173434996	11.8285173434996	Tumor
TCGA-HQ-A5NE-01	BLCA	10.8922847628956	10.8922847628956	Tumor
TCGA-K4-A3WS-01	BLCA	10.9410035763185	10.9410035763185	Tumor
TCGA-K4-A3WU-01	BLCA	10.4775761475811	10.4775761475811	Tumor
TCGA-K4-A3WV-01	BLCA	10.0499710372259	10.0499710372259	Tumor
TCGA-K4-A4AB-01	BLCA	10.3627986132318	10.3627986132318	Tumor
TCGA-K4-A4AC-01	BLCA	11.9918300510416	11.9918300510416	Tumor
TCGA-K4-A54R-01	BLCA	10.7468501830981	10.7468501830981	Tumor
TCGA-K4-A5RH-01	BLCA	11.1923051451449	11.1923051451449	Tumor
TCGA-K4-A5RI-01	BLCA	11.9901890760985	11.9901890760985	Tumor
TCGA-K4-A5RJ-01	BLCA	11.6999107485975	11.6999107485975	Tumor
TCGA-K4-A6FZ-01	BLCA	10.8774758665344	10.8774758665344	Tumor
TCGA-K4-A6MB-01	BLCA	10.9492722825856	10.9492722825856	Tumor
TCGA-K4-A83P-01	BLCA	10.5904279891645	10.5904279891645	Tumor
TCGA-K4-AAQO-01	BLCA	10.5590998063853	10.5590998063853	Tumor
TCGA-KQ-A41N-01	BLCA	10.6642517118909	10.6642517118909	Tumor
TCGA-KQ-A41O-01	BLCA	11.2161213634348	11.2161213634348	Tumor
TCGA-KQ-A41P-01	BLCA	11.6270185442134	11.6270185442134	Tumor
TCGA-KQ-A41Q-01	BLCA	11.5292450807509	11.5292450807509	Tumor
TCGA-KQ-A41R-01	BLCA	10.2824861395347	10.2824861395347	Tumor
TCGA-KQ-A41S-01	BLCA	10.0182558265362	10.0182558265362	Tumor
TCGA-LC-A66R-01	BLCA	11.1103005960252	11.1103005960252	Tumor
TCGA-LT-A5Z6-01	BLCA	10.7611772134777	10.7611772134777	Tumor
TCGA-LT-A8JT-01	BLCA	11.0776302225486	11.0776302225486	Tumor
TCGA-MV-A51V-01	BLCA	10.5011803604226	10.5011803604226	Tumor
TCGA-PQ-A6FI-01	BLCA	12.3136369973481	12.3136369973481	Tumor
TCGA-PQ-A6FN-01	BLCA	11.5270859788075	11.5270859788075	Tumor
TCGA-R3-A69X-01	BLCA	9.94803280298355	9.94803280298355	Tumor
TCGA-S5-A6DX-01	BLCA	9.8209798826565	9.8209798826565	Tumor
TCGA-S5-AA26-01	BLCA	10.4562003825042	10.4562003825042	Tumor
TCGA-SY-A9G0-01	BLCA	10.2777755785393	10.2777755785393	Tumor
TCGA-SY-A9G5-01	BLCA	10.4450251951501	10.4450251951501	Tumor
TCGA-UY-A78K-01	BLCA	10.7579483101516	10.7579483101516	Tumor
TCGA-UY-A78L-01	BLCA	11.5314058301592	11.5314058301592	Tumor
TCGA-UY-A78M-01	BLCA	11.1127196777991	11.1127196777991	Tumor
TCGA-UY-A78N-01	BLCA	11.6616222426672	11.6616222426672	Tumor
TCGA-UY-A78O-01	BLCA	10.8574134441849	10.8574134441849	Tumor
TCGA-UY-A78P-01	BLCA	13.6019680546478	13.6019680546478	Tumor
TCGA-UY-A8OB-01	BLCA	11.7332272178516	11.7332272178516	Tumor
TCGA-UY-A8OC-01	BLCA	11.2312631886906	11.2312631886906	Tumor
TCGA-UY-A8OD-01	BLCA	10.5478488687848	10.5478488687848	Tumor
TCGA-UY-A9PA-01	BLCA	10.7514687424168	10.7514687424168	Tumor
TCGA-UY-A9PB-01	BLCA	11.3590412142328	11.3590412142328	Tumor
TCGA-UY-A9PD-01	BLCA	11.4568164142714	11.4568164142714	Tumor
TCGA-UY-A9PE-01	BLCA	11.2958263197168	11.2958263197168	Tumor
TCGA-UY-A9PF-01	BLCA	10.0199659470561	10.0199659470561	Tumor
TCGA-UY-A9PH-01	BLCA	10.8042197748595	10.8042197748595	Tumor
TCGA-XF-A8HB-01	BLCA	10.6233053940958	10.6233053940958	Tumor
TCGA-XF-A8HC-01	BLCA	11.9875304951643	11.9875304951643	Tumor
TCGA-XF-A8HD-01	BLCA	10.7366725169694	10.7366725169694	Tumor
TCGA-XF-A8HE-01	BLCA	11.5815113117519	11.5815113117519	Tumor
TCGA-XF-A8HF-01	BLCA	9.87785925613033	9.87785925613033	Tumor
TCGA-XF-A8HG-01	BLCA	11.4111031200906	11.4111031200906	Tumor
TCGA-XF-A8HH-01	BLCA	10.922532372588	10.922532372588	Tumor
TCGA-XF-A8HI-01	BLCA	10.6340123564021	10.6340123564021	Tumor
TCGA-XF-A9SH-01	BLCA	11.036420910507	11.036420910507	Tumor
TCGA-XF-A9SI-01	BLCA	10.9724772674492	10.9724772674492	Tumor
TCGA-XF-A9SJ-01	BLCA	10.5134710063025	10.5134710063025	Tumor
TCGA-XF-A9SK-01	BLCA	10.0052876939079	10.0052876939079	Tumor
TCGA-XF-A9SL-01	BLCA	9.78970317205399	9.78970317205399	Tumor
TCGA-XF-A9SM-01	BLCA	11.3426302986784	11.3426302986784	Tumor
TCGA-XF-A9SP-01	BLCA	10.4865534926245	10.4865534926245	Tumor
TCGA-XF-A9ST-01	BLCA	11.0815832981614	11.0815832981614	Tumor
TCGA-XF-A9SU-01	BLCA	10.813276159567	10.813276159567	Tumor
TCGA-XF-A9SV-01	BLCA	11.1471158669441	11.1471158669441	Tumor
TCGA-XF-A9SW-01	BLCA	10.0599662946644	10.0599662946644	Tumor
TCGA-XF-A9SX-01	BLCA	10.18653522216	10.18653522216	Tumor
TCGA-XF-A9SY-01	BLCA	11.9357617510009	11.9357617510009	Tumor
TCGA-XF-A9SZ-01	BLCA	10.9383593128744	10.9383593128744	Tumor
TCGA-XF-A9T0-01	BLCA	11.661350569234	11.661350569234	Tumor
TCGA-XF-A9T2-01	BLCA	11.3601392768885	11.3601392768885	Tumor
TCGA-XF-A9T3-01	BLCA	10.2532684002574	10.2532684002574	Tumor
TCGA-XF-A9T4-01	BLCA	10.1970446408531	10.1970446408531	Tumor
TCGA-XF-A9T5-01	BLCA	11.94190225636	11.94190225636	Tumor
TCGA-XF-A9T6-01	BLCA	11.2267192446149	11.2267192446149	Tumor
TCGA-XF-A9T8-01	BLCA	11.57568577788	11.57568577788	Tumor
TCGA-XF-AAME-01	BLCA	11.229107200654	11.229107200654	Tumor
TCGA-XF-AAMG-01	BLCA	10.9283185011457	10.9283185011457	Tumor
TCGA-XF-AAMH-01	BLCA	10.6878480471675	10.6878480471675	Tumor
TCGA-XF-AAMJ-01	BLCA	10.9433499708764	10.9433499708764	Tumor
TCGA-XF-AAML-01	BLCA	11.0419397244319	11.0419397244319	Tumor
TCGA-XF-AAMQ-01	BLCA	11.0578969835765	11.0578969835765	Tumor
TCGA-XF-AAMR-01	BLCA	10.1264334581598	10.1264334581598	Tumor
TCGA-XF-AAMT-01	BLCA	11.81108162886	11.81108162886	Tumor
TCGA-XF-AAMW-01	BLCA	11.0019781222843	11.0019781222843	Tumor
TCGA-XF-AAMX-01	BLCA	10.4988791169689	10.4988791169689	Tumor
TCGA-XF-AAMY-01	BLCA	9.99575302059273	9.99575302059273	Tumor
TCGA-XF-AAMZ-01	BLCA	11.7152413204925	11.7152413204925	Tumor
TCGA-XF-AAN0-01	BLCA	10.5808238499628	10.5808238499628	Tumor
TCGA-XF-AAN1-01	BLCA	11.0470966397383	11.0470966397383	Tumor
TCGA-XF-AAN2-01	BLCA	11.2592195150494	11.2592195150494	Tumor
TCGA-XF-AAN3-01	BLCA	11.1008462774663	11.1008462774663	Tumor
TCGA-XF-AAN4-01	BLCA	10.678098321406	10.678098321406	Tumor
TCGA-XF-AAN5-01	BLCA	10.8872891685142	10.8872891685142	Tumor
TCGA-XF-AAN7-01	BLCA	11.1418899983579	11.1418899983579	Tumor
TCGA-XF-AAN8-01	BLCA	11.0222429590167	11.0222429590167	Tumor
TCGA-YC-A89H-01	BLCA	11.0602635987383	11.0602635987383	Tumor
TCGA-YC-A8S6-01	BLCA	10.2742034117348	10.2742034117348	Tumor
TCGA-YC-A9TC-01	BLCA	11.4785067358832	11.4785067358832	Tumor
TCGA-YF-AA3L-01	BLCA	10.3114191023382	10.3114191023382	Tumor
TCGA-YF-AA3M-01	BLCA	11.6757674242515	11.6757674242515	Tumor
TCGA-ZF-A9R0-01	BLCA	9.97976814298648	9.97976814298648	Tumor
TCGA-ZF-A9R1-01	BLCA	11.3851937323092	11.3851937323092	Tumor
TCGA-ZF-A9R2-01	BLCA	10.7739386504313	10.7739386504313	Tumor
TCGA-ZF-A9R3-01	BLCA	10.3914691607411	10.3914691607411	Tumor
TCGA-ZF-A9R4-01	BLCA	11.4646886854369	11.4646886854369	Tumor
TCGA-ZF-A9R5-01	BLCA	10.9318676955555	10.9318676955555	Tumor
TCGA-ZF-A9R7-01	BLCA	9.76960481220914	9.76960481220914	Tumor
TCGA-ZF-A9R9-01	BLCA	10.8812592937882	10.8812592937882	Tumor
TCGA-ZF-A9RC-01	BLCA	10.6496513822975	10.6496513822975	Tumor
TCGA-ZF-A9RD-01	BLCA	10.9722905730873	10.9722905730873	Tumor
TCGA-ZF-A9RE-01	BLCA	11.2240318305518	11.2240318305518	Tumor
TCGA-ZF-A9RF-01	BLCA	10.9482650127278	10.9482650127278	Tumor
TCGA-ZF-A9RL-01	BLCA	10.8326447984453	10.8326447984453	Tumor
TCGA-ZF-A9RM-01	BLCA	11.0337120622323	11.0337120622323	Tumor
TCGA-ZF-A9RN-01	BLCA	10.8376988836419	10.8376988836419	Tumor
TCGA-ZF-AA4N-01	BLCA	11.9804716449616	11.9804716449616	Tumor
TCGA-ZF-AA4R-01	BLCA	11.2299063129331	11.2299063129331	Tumor
TCGA-ZF-AA4T-01	BLCA	11.3124689149888	11.3124689149888	Tumor
TCGA-ZF-AA4U-01	BLCA	11.1927058346939	11.1927058346939	Tumor
TCGA-ZF-AA4V-01	BLCA	10.9952654409873	10.9952654409873	Tumor
TCGA-ZF-AA4W-01	BLCA	11.5198622704645	11.5198622704645	Tumor
TCGA-ZF-AA4X-01	BLCA	10.9307225557757	10.9307225557757	Tumor
TCGA-ZF-AA51-01	BLCA	11.2705756610233	11.2705756610233	Tumor
TCGA-ZF-AA52-01	BLCA	10.1086028619868	10.1086028619868	Tumor
TCGA-ZF-AA53-01	BLCA	11.0532267583093	11.0532267583093	Tumor
TCGA-ZF-AA54-01	BLCA	11.403810931786	11.403810931786	Tumor
TCGA-ZF-AA56-01	BLCA	11.0775634672706	11.0775634672706	Tumor
TCGA-ZF-AA58-01	BLCA	11.4680079406711	11.4680079406711	Tumor
TCGA-ZF-AA5H-01	BLCA	10.5499386498613	10.5499386498613	Tumor
TCGA-ZF-AA5N-01	BLCA	10.8086746418466	10.8086746418466	Tumor
TCGA-ZF-AA5P-01	BLCA	11.0230889802721	11.0230889802721	Tumor
TCGA-FA-8693-01	DLBC	11.2093497900542	11.2093497900542	Tumor
TCGA-FA-A4BB-01	DLBC	11.4425910703971	11.4425910703971	Tumor
TCGA-FA-A4XK-01	DLBC	11.5983549690254	11.5983549690254	Tumor
TCGA-FA-A6HN-01	DLBC	11.4290248318755	11.4290248318755	Tumor
TCGA-FA-A6HO-01	DLBC	11.3195366502637	11.3195366502637	Tumor
TCGA-FA-A7DS-01	DLBC	11.9889544568808	11.9889544568808	Tumor
TCGA-FA-A7Q1-01	DLBC	12.3157496167055	12.3157496167055	Tumor
TCGA-FA-A82F-01	DLBC	12.2636770650298	12.2636770650298	Tumor
TCGA-FA-A86F-01	DLBC	11.7652695206906	11.7652695206906	Tumor
TCGA-FF-8041-01	DLBC	11.6287143685554	11.6287143685554	Tumor
TCGA-FF-8042-01	DLBC	12.3833667962644	12.3833667962644	Tumor
TCGA-FF-8043-01	DLBC	12.866048294456	12.866048294456	Tumor
TCGA-FF-8046-01	DLBC	11.7315608743339	11.7315608743339	Tumor
TCGA-FF-8047-01	DLBC	11.6178714735312	11.6178714735312	Tumor
TCGA-FF-8061-01	DLBC	11.4436221905303	11.4436221905303	Tumor
TCGA-FF-8062-01	DLBC	11.3516791186212	11.3516791186212	Tumor
TCGA-FF-A7CQ-01	DLBC	11.9317384510897	11.9317384510897	Tumor
TCGA-FF-A7CR-01	DLBC	11.4267993754514	11.4267993754514	Tumor
TCGA-FF-A7CW-01	DLBC	11.2696819046655	11.2696819046655	Tumor
TCGA-FF-A7CX-01	DLBC	11.5818972768165	11.5818972768165	Tumor
TCGA-FM-8000-01	DLBC	10.6720451700302	10.6720451700302	Tumor
TCGA-G8-6324-01	DLBC	10.7951386574375	10.7951386574375	Tumor
TCGA-G8-6325-01	DLBC	10.9162004398306	10.9162004398306	Tumor
TCGA-G8-6326-01	DLBC	9.95566588895592	9.95566588895592	Tumor
TCGA-G8-6906-01	DLBC	10.8017891799042	10.8017891799042	Tumor
TCGA-G8-6907-01	DLBC	10.7069707946716	10.7069707946716	Tumor
TCGA-G8-6909-01	DLBC	10.7930992939672	10.7930992939672	Tumor
TCGA-G8-6914-01	DLBC	11.1275559019872	11.1275559019872	Tumor
TCGA-GR-7351-01	DLBC	11.3074000626514	11.3074000626514	Tumor
TCGA-GR-7353-01	DLBC	10.6379380349459	10.6379380349459	Tumor
TCGA-GR-A4D4-01	DLBC	11.1896454460659	11.1896454460659	Tumor
TCGA-GR-A4D5-01	DLBC	11.5613213625981	11.5613213625981	Tumor
TCGA-GR-A4D6-01	DLBC	10.8787253414801	10.8787253414801	Tumor
TCGA-GR-A4D9-01	DLBC	11.3754847729707	11.3754847729707	Tumor
TCGA-GS-A9TQ-01	DLBC	11.8441839777307	11.8441839777307	Tumor
TCGA-GS-A9TT-01	DLBC	11.9902883673672	11.9902883673672	Tumor
TCGA-GS-A9TU-01	DLBC	11.0243986409155	11.0243986409155	Tumor
TCGA-GS-A9TV-01	DLBC	11.290905854695	11.290905854695	Tumor
TCGA-GS-A9TW-01	DLBC	11.702410805651	11.702410805651	Tumor
TCGA-GS-A9TX-01	DLBC	10.6156296369681	10.6156296369681	Tumor
TCGA-GS-A9TY-01	DLBC	11.258395255798	11.258395255798	Tumor
TCGA-GS-A9TZ-01	DLBC	11.2235251201297	11.2235251201297	Tumor
TCGA-GS-A9U3-01	DLBC	10.9554101648687	10.9554101648687	Tumor
TCGA-GS-A9U4-01	DLBC	10.8901046443971	10.8901046443971	Tumor
TCGA-RQ-A68N-01	DLBC	12.2201848267003	12.2201848267003	Tumor
TCGA-RQ-A6JB-01	DLBC	11.0212992681996	11.0212992681996	Tumor
TCGA-RQ-AAAT-01	DLBC	11.720098869719	11.720098869719	Tumor
TCGA-VB-A8QN-01	DLBC	11.6755777906384	11.6755777906384	Tumor
TCGA-2E-A9G8-01	UCEC	11.4876139670979	11.4876139670979	Tumor
TCGA-4E-A92E-01	UCEC	10.5122170082549	10.5122170082549	Tumor
TCGA-5B-A90C-01	UCEC	12.1178248876906	12.1178248876906	Tumor
TCGA-5S-A9Q8-01	UCEC	10.2233863469486	10.2233863469486	Tumor
TCGA-A5-A1OH-01	UCEC	11.0290663189495	11.0290663189495	Tumor
TCGA-A5-A2K2-01	UCEC	11.2245504211978	11.2245504211978	Tumor
TCGA-A5-A2K3-01	UCEC	10.5459201189191	10.5459201189191	Tumor
TCGA-A5-A2K4-01	UCEC	10.938226972394	10.938226972394	Tumor
TCGA-A5-A2K5-01	UCEC	10.3861211568149	10.3861211568149	Tumor
TCGA-A5-A2K7-01	UCEC	10.975726186225	10.975726186225	Tumor
TCGA-A5-A3LO-01	UCEC	11.0284724609848	11.0284724609848	Tumor
TCGA-A5-A3LP-01	UCEC	11.5869101387355	11.5869101387355	Tumor
TCGA-A5-A7WJ-01	UCEC	10.7553549664806	10.7553549664806	Tumor
TCGA-A5-A7WK-01	UCEC	10.7031855069541	10.7031855069541	Tumor
TCGA-A5-AB3J-01	UCEC	10.118006651089	10.118006651089	Tumor
TCGA-AJ-A23N-01	UCEC	11.3821268325075	11.3821268325075	Tumor
TCGA-AJ-A2QM-01	UCEC	10.5038158020453	10.5038158020453	Tumor
TCGA-AJ-A2QO-01	UCEC	10.5961245165215	10.5961245165215	Tumor
TCGA-AJ-A3BD-01	UCEC	10.6178806542218	10.6178806542218	Tumor
TCGA-AJ-A3BF-01	UCEC	11.4683847617247	11.4683847617247	Tumor
TCGA-AJ-A3BG-01	UCEC	11.0289696610536	11.0289696610536	Tumor
TCGA-AJ-A3BH-01	UCEC	11.2122653409398	11.2122653409398	Tumor
TCGA-AJ-A3BI-01	UCEC	10.2562204848409	10.2562204848409	Tumor
TCGA-AJ-A3BK-01	UCEC	10.9127621220337	10.9127621220337	Tumor
TCGA-AJ-A3EJ-01	UCEC	11.0704698331809	11.0704698331809	Tumor
TCGA-AJ-A3EK-01	UCEC	10.9402328333309	10.9402328333309	Tumor
TCGA-AJ-A3EL-01	UCEC	10.8044698694841	10.8044698694841	Tumor
TCGA-AJ-A3EM-01	UCEC	10.8386918240278	10.8386918240278	Tumor
TCGA-AJ-A3I9-01	UCEC	11.4926393512117	11.4926393512117	Tumor
TCGA-AJ-A3IA-01	UCEC	10.8994022424744	10.8994022424744	Tumor
TCGA-AJ-A3NC-01	UCEC	10.7120970510875	10.7120970510875	Tumor
TCGA-AJ-A3NE-01	UCEC	11.0848548827517	11.0848548827517	Tumor
TCGA-AJ-A3NF-01	UCEC	10.9621730311097	10.9621730311097	Tumor
TCGA-AJ-A3NG-01	UCEC	11.0990650302449	11.0990650302449	Tumor
TCGA-AJ-A3NH-01	UCEC	11.1458812112924	11.1458812112924	Tumor
TCGA-AJ-A3OJ-01	UCEC	10.7600712125045	10.7600712125045	Tumor
TCGA-AJ-A3OK-01	UCEC	9.75756335572184	9.75756335572184	Tumor
TCGA-AJ-A3OL-01	UCEC	10.7118992313503	10.7118992313503	Tumor
TCGA-AJ-A3QS-01	UCEC	10.8743666501409	10.8743666501409	Tumor
TCGA-AJ-A3TW-01	UCEC	11.0149689327771	11.0149689327771	Tumor
TCGA-AJ-A5DV-01	UCEC	10.5678420238686	10.5678420238686	Tumor
TCGA-AJ-A5DW-01	UCEC	10.9793608835693	10.9793608835693	Tumor
TCGA-AJ-A6NU-01	UCEC	11.1132017052237	11.1132017052237	Tumor
TCGA-AJ-A8CT-01	UCEC	9.5133703317443	9.5133703317443	Tumor
TCGA-AJ-A8CV-01	UCEC	10.4939955099216	10.4939955099216	Tumor
TCGA-AJ-A8CW-01	UCEC	11.4603330213788	11.4603330213788	Tumor
TCGA-AP-A3K1-01	UCEC	10.1790257908061	10.1790257908061	Tumor
TCGA-AP-A5FX-01	UCEC	10.6401454989269	10.6401454989269	Tumor
TCGA-AX-A05W-01	UCEC	10.1272592488704	10.1272592488704	Tumor
TCGA-AX-A1C7-01	UCEC	10.6867018601363	10.6867018601363	Tumor
TCGA-AX-A2H4-01	UCEC	11.3514803668358	11.3514803668358	Tumor
TCGA-AX-A2HH-01	UCEC	10.7920419156531	10.7920419156531	Tumor
TCGA-AX-A2IN-01	UCEC	10.8183584864903	10.8183584864903	Tumor
TCGA-AX-A3FS-01	UCEC	11.8483921220542	11.8483921220542	Tumor
TCGA-AX-A3FT-01	UCEC	10.6203573057777	10.6203573057777	Tumor
TCGA-AX-A3FV-01	UCEC	12.124799839425	12.124799839425	Tumor
TCGA-AX-A3FW-01	UCEC	11.4512420263948	11.4512420263948	Tumor
TCGA-AX-A3FX-01	UCEC	10.5216593240339	10.5216593240339	Tumor
TCGA-AX-A3FZ-01	UCEC	10.5209820093188	10.5209820093188	Tumor
TCGA-AX-A3G1-01	UCEC	11.0414948885814	11.0414948885814	Tumor
TCGA-AX-A3G3-01	UCEC	11.0187009310645	11.0187009310645	Tumor
TCGA-AX-A3G4-01	UCEC	10.671390686001	10.671390686001	Tumor
TCGA-AX-A3G6-01	UCEC	11.0368261127319	11.0368261127319	Tumor
TCGA-AX-A3G7-01	UCEC	10.4851349578313	10.4851349578313	Tumor
TCGA-AX-A3G8-01	UCEC	10.9636113931142	10.9636113931142	Tumor
TCGA-AX-A3G9-01	UCEC	10.9297909977186	10.9297909977186	Tumor
TCGA-AX-A3GB-01	UCEC	10.2041798518571	10.2041798518571	Tumor
TCGA-AX-A3GI-01	UCEC	11.0737064473705	11.0737064473705	Tumor
TCGA-B5-A0JN-01	UCEC	11.6572648500083	11.6572648500083	Tumor
TCGA-B5-A0JR-01	UCEC	11.1015752314066	11.1015752314066	Tumor
TCGA-B5-A0K9-01	UCEC	10.6217771686244	10.6217771686244	Tumor
TCGA-B5-A11R-01	UCEC	10.7983826930974	10.7983826930974	Tumor
TCGA-B5-A1MS-01	UCEC	11.1183376613054	11.1183376613054	Tumor
TCGA-B5-A1MW-01	UCEC	11.5962782909141	11.5962782909141	Tumor
TCGA-B5-A3F9-01	UCEC	11.0965175114934	11.0965175114934	Tumor
TCGA-B5-A3FA-01	UCEC	10.5181711933984	10.5181711933984	Tumor
TCGA-B5-A3FB-01	UCEC	11.3661364006462	11.3661364006462	Tumor
TCGA-B5-A3FC-01	UCEC	10.7560058251815	10.7560058251815	Tumor
TCGA-B5-A3FD-01	UCEC	10.807008698113	10.807008698113	Tumor
TCGA-B5-A3FH-01	UCEC	10.5078838150207	10.5078838150207	Tumor
TCGA-B5-A3S1-01	UCEC	11.6117533403585	11.6117533403585	Tumor
TCGA-B5-A5OC-01	UCEC	10.4214757908469	10.4214757908469	Tumor
TCGA-B5-A5OD-01	UCEC	10.3026389237876	10.3026389237876	Tumor
TCGA-B5-A5OE-01	UCEC	11.0875556587175	11.0875556587175	Tumor
TCGA-BG-A0MK-01	UCEC	9.45486063236315	9.45486063236315	Tumor
TCGA-BG-A3EW-01	UCEC	11.2606431964133	11.2606431964133	Tumor
TCGA-BG-A3PP-01	UCEC	11.7338966052475	11.7338966052475	Tumor
TCGA-BK-A139-02	UCEC	11.4775913250311	11.4775913250311	Tumor
TCGA-BK-A13B-01	UCEC	10.3997906017281	10.3997906017281	Tumor
TCGA-BK-A4ZD-01	UCEC	11.2409224802954	11.2409224802954	Tumor
TCGA-BK-A56F-01	UCEC	10.9363950158154	10.9363950158154	Tumor
TCGA-BK-A6W3-01	UCEC	10.0298669496319	10.0298669496319	Tumor
TCGA-BK-A6W4-01	UCEC	11.097505455818	11.097505455818	Tumor
TCGA-BS-A0V4-01	UCEC	8.81133615690068	8.81133615690068	Tumor
TCGA-BS-A0V7-01	UCEC	8.67411103700711	8.67411103700711	Tumor
TCGA-D1-A2G0-01	UCEC	11.5474681449741	11.5474681449741	Tumor
TCGA-D1-A3DA-01	UCEC	10.6807550894918	10.6807550894918	Tumor
TCGA-D1-A3DG-01	UCEC	11.1132798566595	11.1132798566595	Tumor
TCGA-D1-A3DH-01	UCEC	11.0228324524667	11.0228324524667	Tumor
TCGA-D1-A3JP-01	UCEC	11.1238110214654	11.1238110214654	Tumor
TCGA-D1-A3JQ-01	UCEC	10.9977369706089	10.9977369706089	Tumor
TCGA-DF-A2KN-01	UCEC	10.6041640102885	10.6041640102885	Tumor
TCGA-DF-A2KR-01	UCEC	9.9274505783233	9.9274505783233	Tumor
TCGA-DF-A2KU-01	UCEC	10.2853559778955	10.2853559778955	Tumor
TCGA-DF-A2KV-01	UCEC	10.3893624556439	10.3893624556439	Tumor
TCGA-DF-A2KY-01	UCEC	10.5122762767948	10.5122762767948	Tumor
TCGA-DF-A2KZ-01	UCEC	10.2075634650326	10.2075634650326	Tumor
TCGA-DF-A2L0-01	UCEC	10.1076617181377	10.1076617181377	Tumor
TCGA-DI-A1BU-01	UCEC	10.940541179939	10.940541179939	Tumor
TCGA-DI-A1C3-01	UCEC	10.0056666505749	10.0056666505749	Tumor
TCGA-DI-A2QT-01	UCEC	11.5641447254632	11.5641447254632	Tumor
TCGA-DI-A2QY-01	UCEC	10.3020219626526	10.3020219626526	Tumor
TCGA-E6-A2P8-01	UCEC	10.9957671508778	10.9957671508778	Tumor
TCGA-E6-A2P9-01	UCEC	10.7623571214824	10.7623571214824	Tumor
TCGA-E6-A8L9-01	UCEC	11.2787862800599	11.2787862800599	Tumor
TCGA-EO-A1Y7-01	UCEC	10.9249238183731	10.9249238183731	Tumor
TCGA-EO-A22U-01	UCEC	11.2579181478046	11.2579181478046	Tumor
TCGA-EO-A22X-01	UCEC	11.6653225917384	11.6653225917384	Tumor
TCGA-EO-A22Y-01	UCEC	11.2220280787349	11.2220280787349	Tumor
TCGA-EO-A3AS-01	UCEC	10.6415189349509	10.6415189349509	Tumor
TCGA-EO-A3AU-01	UCEC	10.8870225550359	10.8870225550359	Tumor
TCGA-EO-A3AV-01	UCEC	11.4865082417777	11.4865082417777	Tumor
TCGA-EO-A3AY-01	UCEC	10.4040132516516	10.4040132516516	Tumor
TCGA-EO-A3AZ-01	UCEC	9.69108918623653	9.69108918623653	Tumor
TCGA-EO-A3B0-01	UCEC	11.2922410973382	11.2922410973382	Tumor
TCGA-EO-A3B1-01	UCEC	11.0070553073414	11.0070553073414	Tumor
TCGA-EO-A3KU-01	UCEC	11.607112968318	11.607112968318	Tumor
TCGA-EO-A3KW-01	UCEC	11.0477714795608	11.0477714795608	Tumor
TCGA-EO-A3KX-01	UCEC	10.8938323934989	10.8938323934989	Tumor
TCGA-EO-A3L0-01	UCEC	10.8217978938449	10.8217978938449	Tumor
TCGA-EY-A1GL-01	UCEC	10.4447250358353	10.4447250358353	Tumor
TCGA-EY-A1GO-01	UCEC	11.2641024125103	11.2641024125103	Tumor
TCGA-EY-A1GP-01	UCEC	10.7965344868083	10.7965344868083	Tumor
TCGA-EY-A1GX-01	UCEC	10.1007937260132	10.1007937260132	Tumor
TCGA-EY-A210-01	UCEC	10.9799395862476	10.9799395862476	Tumor
TCGA-EY-A2ON-01	UCEC	10.873843951251	10.873843951251	Tumor
TCGA-EY-A2OO-01	UCEC	9.92880999372849	9.92880999372849	Tumor
TCGA-EY-A2OP-01	UCEC	11.1611381829489	11.1611381829489	Tumor
TCGA-EY-A2OQ-01	UCEC	10.802395193036	10.802395193036	Tumor
TCGA-EY-A3L3-01	UCEC	11.6288647083714	11.6288647083714	Tumor
TCGA-EY-A3QX-01	UCEC	11.5295476829535	11.5295476829535	Tumor
TCGA-EY-A4KR-01	UCEC	11.207795263449	11.207795263449	Tumor
TCGA-EY-A547-01	UCEC	10.0801513096141	10.0801513096141	Tumor
TCGA-EY-A548-01	UCEC	10.797199465254	10.797199465254	Tumor
TCGA-EY-A549-01	UCEC	10.6652648467134	10.6652648467134	Tumor
TCGA-EY-A54A-01	UCEC	10.9292658070541	10.9292658070541	Tumor
TCGA-EY-A5W2-01	UCEC	10.622628416068	10.622628416068	Tumor
TCGA-EY-A72D-01	UCEC	11.7911832424611	11.7911832424611	Tumor
TCGA-FI-A2EY-01	UCEC	10.2946207488916	10.2946207488916	Tumor
TCGA-FI-A3PV-01	UCEC	9.84519834615409	9.84519834615409	Tumor
TCGA-FI-A3PX-01	UCEC	11.5740399938833	11.5740399938833	Tumor
TCGA-H5-A2HR-01	UCEC	11.6064838693595	11.6064838693595	Tumor
TCGA-JU-AAVI-01	UCEC	11.2791230232809	11.2791230232809	Tumor
TCGA-K6-A3WQ-01	UCEC	10.8731749278815	10.8731749278815	Tumor
TCGA-KJ-A3U4-01	UCEC	11.1254909632118	11.1254909632118	Tumor
TCGA-KP-A3VZ-01	UCEC	11.3465580549131	11.3465580549131	Tumor
TCGA-KP-A3W0-01	UCEC	11.0780173422606	11.0780173422606	Tumor
TCGA-KP-A3W1-01	UCEC	10.6999280949368	10.6999280949368	Tumor
TCGA-KP-A3W3-01	UCEC	11.2449702818128	11.2449702818128	Tumor
TCGA-KP-A3W4-01	UCEC	10.3926716124548	10.3926716124548	Tumor
TCGA-PG-A5BC-01	UCEC	11.0390972580833	11.0390972580833	Tumor
TCGA-PG-A6IB-01	UCEC	11.020986881597	11.020986881597	Tumor
TCGA-PG-A7D5-01	UCEC	11.3666063534683	11.3666063534683	Tumor
TCGA-PG-A914-01	UCEC	11.5539316234723	11.5539316234723	Tumor
TCGA-PG-A915-01	UCEC	11.647076115584	11.647076115584	Tumor
TCGA-PG-A916-01	UCEC	10.4157734523135	10.4157734523135	Tumor
TCGA-PG-A917-01	UCEC	10.9939856441866	10.9939856441866	Tumor
TCGA-QF-A5YS-01	UCEC	10.3710469461138	10.3710469461138	Tumor
TCGA-QF-A5YT-01	UCEC	10.8221485558093	10.8221485558093	Tumor
TCGA-QS-A5YQ-01	UCEC	10.2504050170498	10.2504050170498	Tumor
TCGA-QS-A5YR-01	UCEC	10.4642700497806	10.4642700497806	Tumor
TCGA-QS-A744-01	UCEC	10.9329971686009	10.9329971686009	Tumor
TCGA-QS-A8F1-01	UCEC	9.64339084558325	9.64339084558325	Tumor
TCGA-SJ-A6ZI-01	UCEC	10.3144586244794	10.3144586244794	Tumor
TCGA-SJ-A6ZJ-01	UCEC	10.2315572103028	10.2315572103028	Tumor
TCGA-SL-A6J9-01	UCEC	11.2439593956549	11.2439593956549	Tumor
TCGA-SL-A6JA-01	UCEC	10.0894902059946	10.0894902059946	Tumor
TCGA-3N-A9WB-06	SKCM	10.4416370167125	10.4416370167125	Tumor
TCGA-3N-A9WC-06	SKCM	10.4284648637563	10.4284648637563	Tumor
TCGA-3N-A9WD-06	SKCM	10.6344934408334	10.6344934408334	Tumor
TCGA-BF-A1PU-01	SKCM	10.3389146195993	10.3389146195993	Tumor
TCGA-BF-A1PV-01	SKCM	10.8748814771282	10.8748814771282	Tumor
TCGA-BF-A1PX-01	SKCM	10.7316075411832	10.7316075411832	Tumor
TCGA-BF-A1PZ-01	SKCM	11.1232290470969	11.1232290470969	Tumor
TCGA-BF-A1Q0-01	SKCM	10.909975563977	10.909975563977	Tumor
TCGA-BF-A3DJ-01	SKCM	10.4382928515791	10.4382928515791	Tumor
TCGA-BF-A3DL-01	SKCM	10.6641450247206	10.6641450247206	Tumor
TCGA-BF-A3DM-01	SKCM	10.8933242861234	10.8933242861234	Tumor
TCGA-BF-A3DN-01	SKCM	10.3468904246243	10.3468904246243	Tumor
TCGA-BF-A5EO-01	SKCM	10.4643006857774	10.4643006857774	Tumor
TCGA-BF-A5EP-01	SKCM	10.3668030324609	10.3668030324609	Tumor
TCGA-BF-A5EQ-01	SKCM	10.8685062072775	10.8685062072775	Tumor
TCGA-BF-A5ER-01	SKCM	10.9626140884828	10.9626140884828	Tumor
TCGA-BF-A5ES-01	SKCM	10.1769834243553	10.1769834243553	Tumor
TCGA-BF-A9VF-01	SKCM	10.9382196197892	10.9382196197892	Tumor
TCGA-BF-AAOU-01	SKCM	10.5597212311972	10.5597212311972	Tumor
TCGA-BF-AAOX-01	SKCM	11.0307774719925	11.0307774719925	Tumor
TCGA-BF-AAP0-06	SKCM	10.8010535419954	10.8010535419954	Tumor
TCGA-BF-AAP1-01	SKCM	11.2621888289565	11.2621888289565	Tumor
TCGA-BF-AAP2-01	SKCM	10.8694858876755	10.8694858876755	Tumor
TCGA-BF-AAP4-01	SKCM	11.0676830798401	11.0676830798401	Tumor
TCGA-BF-AAP6-01	SKCM	11.1522531483064	11.1522531483064	Tumor
TCGA-BF-AAP7-01	SKCM	10.5867084573383	10.5867084573383	Tumor
TCGA-BF-AAP8-01	SKCM	10.5879837347983	10.5879837347983	Tumor
TCGA-D3-A1Q1-06	SKCM	11.0595067041895	11.0595067041895	Tumor
TCGA-D3-A1Q3-06	SKCM	10.1508388874045	10.1508388874045	Tumor
TCGA-D3-A1Q4-06	SKCM	10.8671010950154	10.8671010950154	Tumor
TCGA-D3-A1Q5-06	SKCM	10.6005448124021	10.6005448124021	Tumor
TCGA-D3-A1Q6-06	SKCM	11.5516698148715	11.5516698148715	Tumor
TCGA-D3-A1Q7-06	SKCM	10.2947585794133	10.2947585794133	Tumor
TCGA-D3-A1Q8-06	SKCM	10.6319227708469	10.6319227708469	Tumor
TCGA-D3-A1Q9-06	SKCM	10.8765783365372	10.8765783365372	Tumor
TCGA-D3-A1QA-06	SKCM	11.111748620177	11.111748620177	Tumor
TCGA-D3-A1QA-07	SKCM	11.4312991025087	11.4312991025087	Tumor
TCGA-D3-A1QB-06	SKCM	10.3301662126083	10.3301662126083	Tumor
TCGA-D3-A2J6-06	SKCM	10.9765140041066	10.9765140041066	Tumor
TCGA-D3-A2J7-06	SKCM	10.1800210189089	10.1800210189089	Tumor
TCGA-D3-A2J8-06	SKCM	11.1364913354124	11.1364913354124	Tumor
TCGA-D3-A2J9-06	SKCM	10.2899842771485	10.2899842771485	Tumor
TCGA-D3-A2JA-06	SKCM	10.52989901233	10.52989901233	Tumor
TCGA-D3-A2JB-06	SKCM	10.6920487730085	10.6920487730085	Tumor
TCGA-D3-A2JC-06	SKCM	10.7146319020922	10.7146319020922	Tumor
TCGA-D3-A2JD-06	SKCM	10.6752072716576	10.6752072716576	Tumor
TCGA-D3-A2JE-06	SKCM	12.3433245362361	12.3433245362361	Tumor
TCGA-D3-A2JF-06	SKCM	10.2554771286516	10.2554771286516	Tumor
TCGA-D3-A2JG-06	SKCM	10.8835139052986	10.8835139052986	Tumor
TCGA-D3-A2JH-06	SKCM	11.1743265151739	11.1743265151739	Tumor
TCGA-D3-A2JK-06	SKCM	9.91025296279928	9.91025296279928	Tumor
TCGA-D3-A2JL-06	SKCM	10.4131836290059	10.4131836290059	Tumor
TCGA-D3-A2JN-06	SKCM	11.2031032502366	11.2031032502366	Tumor
TCGA-D3-A2JO-06	SKCM	11.0196324241438	11.0196324241438	Tumor
TCGA-D3-A2JP-06	SKCM	10.8039373578444	10.8039373578444	Tumor
TCGA-D3-A3BZ-06	SKCM	10.2948619436638	10.2948619436638	Tumor
TCGA-D3-A3C1-06	SKCM	10.3538746072865	10.3538746072865	Tumor
TCGA-D3-A3C3-06	SKCM	11.3397052808457	11.3397052808457	Tumor
TCGA-D3-A3C6-06	SKCM	11.4537799121892	11.4537799121892	Tumor
TCGA-D3-A3C7-06	SKCM	10.3334572781418	10.3334572781418	Tumor
TCGA-D3-A3C8-06	SKCM	10.2743082591815	10.2743082591815	Tumor
TCGA-D3-A3CB-06	SKCM	10.7287963536491	10.7287963536491	Tumor
TCGA-D3-A3CC-06	SKCM	10.3862181784162	10.3862181784162	Tumor
TCGA-D3-A3CE-06	SKCM	11.1106464275778	11.1106464275778	Tumor
TCGA-D3-A3CF-06	SKCM	10.8262386241348	10.8262386241348	Tumor
TCGA-D3-A3ML-06	SKCM	11.0297151400203	11.0297151400203	Tumor
TCGA-D3-A3MO-06	SKCM	10.9380578530009	10.9380578530009	Tumor
TCGA-D3-A3MR-06	SKCM	10.3467907217507	10.3467907217507	Tumor
TCGA-D3-A3MU-06	SKCM	10.4841582759315	10.4841582759315	Tumor
TCGA-D3-A3MV-06	SKCM	11.1982915550922	11.1982915550922	Tumor
TCGA-D3-A51E-06	SKCM	10.487980679687	10.487980679687	Tumor
TCGA-D3-A51F-06	SKCM	9.94989089394392	9.94989089394392	Tumor
TCGA-D3-A51G-06	SKCM	11.3176895936677	11.3176895936677	Tumor
TCGA-D3-A51H-06	SKCM	10.4774041253208	10.4774041253208	Tumor
TCGA-D3-A51J-06	SKCM	10.3124859326849	10.3124859326849	Tumor
TCGA-D3-A51K-06	SKCM	10.8556627373954	10.8556627373954	Tumor
TCGA-D3-A51N-06	SKCM	10.360704453285	10.360704453285	Tumor
TCGA-D3-A51R-06	SKCM	11.5393090840149	11.5393090840149	Tumor
TCGA-D3-A51T-06	SKCM	10.771382171257	10.771382171257	Tumor
TCGA-D3-A5GL-06	SKCM	10.5111892998361	10.5111892998361	Tumor
TCGA-D3-A5GN-06	SKCM	11.1220061362284	11.1220061362284	Tumor
TCGA-D3-A5GO-06	SKCM	10.5539940010515	10.5539940010515	Tumor
TCGA-D3-A5GR-06	SKCM	11.5289521794653	11.5289521794653	Tumor
TCGA-D3-A5GS-06	SKCM	10.605118336098	10.605118336098	Tumor
TCGA-D3-A5GT-01	SKCM	10.8497022107942	10.8497022107942	Tumor
TCGA-D3-A5GU-06	SKCM	11.6039415523966	11.6039415523966	Tumor
TCGA-D3-A8GB-06	SKCM	10.1637251419605	10.1637251419605	Tumor
TCGA-D3-A8GC-06	SKCM	11.1556594357962	11.1556594357962	Tumor
TCGA-D3-A8GD-06	SKCM	10.8975278466672	10.8975278466672	Tumor
TCGA-D3-A8GE-06	SKCM	9.53548340524629	9.53548340524629	Tumor
TCGA-D3-A8GI-06	SKCM	10.4582938181702	10.4582938181702	Tumor
TCGA-D3-A8GJ-06	SKCM	10.5305721545857	10.5305721545857	Tumor
TCGA-D3-A8GK-06	SKCM	11.1409447728799	11.1409447728799	Tumor
TCGA-D3-A8GL-06	SKCM	11.1006557693407	11.1006557693407	Tumor
TCGA-D3-A8GM-06	SKCM	10.8878679310419	10.8878679310419	Tumor
TCGA-D3-A8GN-06	SKCM	10.2810026960279	10.2810026960279	Tumor
TCGA-D3-A8GO-06	SKCM	10.2352603483203	10.2352603483203	Tumor
TCGA-D3-A8GP-06	SKCM	11.7539938899959	11.7539938899959	Tumor
TCGA-D3-A8GQ-06	SKCM	10.3803853026699	10.3803853026699	Tumor
TCGA-D3-A8GR-06	SKCM	10.3631382165263	10.3631382165263	Tumor
TCGA-D3-A8GS-06	SKCM	10.6769619837921	10.6769619837921	Tumor
TCGA-D3-A8GV-06	SKCM	11.3971023609396	11.3971023609396	Tumor
TCGA-D9-A148-06	SKCM	10.5971400561069	10.5971400561069	Tumor
TCGA-D9-A149-06	SKCM	10.6747748792095	10.6747748792095	Tumor
TCGA-D9-A1JW-06	SKCM	10.1654597700557	10.1654597700557	Tumor
TCGA-D9-A1JX-06	SKCM	10.5094781229511	10.5094781229511	Tumor
TCGA-D9-A1X3-06	SKCM	10.7744576395653	10.7744576395653	Tumor
TCGA-D9-A3Z1-06	SKCM	10.2969735465602	10.2969735465602	Tumor
TCGA-D9-A3Z3-06	SKCM	10.7408095339725	10.7408095339725	Tumor
TCGA-D9-A3Z4-01	SKCM	11.02461333953	11.02461333953	Tumor
TCGA-D9-A4Z2-01	SKCM	11.0306050686816	11.0306050686816	Tumor
TCGA-D9-A4Z3-01	SKCM	11.4010074804555	11.4010074804555	Tumor
TCGA-D9-A4Z5-01	SKCM	9.69186213976346	9.69186213976346	Tumor
TCGA-D9-A4Z6-06	SKCM	11.167857160128	11.167857160128	Tumor
TCGA-D9-A6E9-06	SKCM	10.623232222595	10.623232222595	Tumor
TCGA-D9-A6EA-06	SKCM	10.6302489205581	10.6302489205581	Tumor
TCGA-D9-A6EC-06	SKCM	11.102349751734	11.102349751734	Tumor
TCGA-D9-A6EG-06	SKCM	10.4742230791269	10.4742230791269	Tumor
TCGA-DA-A1HV-06	SKCM	10.9790964606457	10.9790964606457	Tumor
TCGA-DA-A1HW-06	SKCM	11.5281073143543	11.5281073143543	Tumor
TCGA-DA-A1HY-06	SKCM	10.4494788382111	10.4494788382111	Tumor
TCGA-DA-A1I0-06	SKCM	10.2785075365619	10.2785075365619	Tumor
TCGA-DA-A1I1-06	SKCM	10.6326317521125	10.6326317521125	Tumor
TCGA-DA-A1I2-06	SKCM	11.3222718211149	11.3222718211149	Tumor
TCGA-DA-A1I4-06	SKCM	10.5880305985218	10.5880305985218	Tumor
TCGA-DA-A1I5-06	SKCM	10.9380946197728	10.9380946197728	Tumor
TCGA-DA-A1I7-06	SKCM	10.7232940385817	10.7232940385817	Tumor
TCGA-DA-A1I8-06	SKCM	10.1542485117396	10.1542485117396	Tumor
TCGA-DA-A1IA-06	SKCM	10.2572110309955	10.2572110309955	Tumor
TCGA-DA-A1IB-06	SKCM	10.312826244459	10.312826244459	Tumor
TCGA-DA-A1IC-06	SKCM	11.1932481294391	11.1932481294391	Tumor
TCGA-DA-A3F2-06	SKCM	9.47133990122845	9.47133990122845	Tumor
TCGA-DA-A3F3-06	SKCM	10.7348112148909	10.7348112148909	Tumor
TCGA-DA-A3F5-06	SKCM	11.3970381667422	11.3970381667422	Tumor
TCGA-DA-A3F8-06	SKCM	10.0367780438415	10.0367780438415	Tumor
TCGA-DA-A95V-06	SKCM	10.0383291740009	10.0383291740009	Tumor
TCGA-DA-A95W-06	SKCM	11.1123091761395	11.1123091761395	Tumor
TCGA-DA-A95X-06	SKCM	10.9185502219581	10.9185502219581	Tumor
TCGA-DA-A95Y-06	SKCM	10.2058543274878	10.2058543274878	Tumor
TCGA-DA-A95Z-06	SKCM	10.9412824104329	10.9412824104329	Tumor
TCGA-DA-A960-01	SKCM	10.2257256052543	10.2257256052543	Tumor
TCGA-EB-A1NK-01	SKCM	10.3629958119741	10.3629958119741	Tumor
TCGA-EB-A24C-01	SKCM	11.0602230608812	11.0602230608812	Tumor
TCGA-EB-A24D-01	SKCM	11.1959749987856	11.1959749987856	Tumor
TCGA-EB-A299-01	SKCM	10.6872181944856	10.6872181944856	Tumor
TCGA-EB-A3HV-01	SKCM	10.1925394079319	10.1925394079319	Tumor
TCGA-EB-A3XB-01	SKCM	11.030894694477	11.030894694477	Tumor
TCGA-EB-A3XC-01	SKCM	11.7025926164979	11.7025926164979	Tumor
TCGA-EB-A3XD-01	SKCM	10.7406240444894	10.7406240444894	Tumor
TCGA-EB-A3XE-01	SKCM	10.3099083018707	10.3099083018707	Tumor
TCGA-EB-A3XF-01	SKCM	11.0739741646668	11.0739741646668	Tumor
TCGA-EB-A3Y6-01	SKCM	10.8480595221684	10.8480595221684	Tumor
TCGA-EB-A3Y7-01	SKCM	10.108341494719	10.108341494719	Tumor
TCGA-EB-A41A-01	SKCM	10.7368923304484	10.7368923304484	Tumor
TCGA-EB-A41B-01	SKCM	11.1889967480748	11.1889967480748	Tumor
TCGA-EB-A42Y-01	SKCM	10.869609264805	10.869609264805	Tumor
TCGA-EB-A42Z-01	SKCM	10.4961846909945	10.4961846909945	Tumor
TCGA-EB-A430-01	SKCM	10.8861843060542	10.8861843060542	Tumor
TCGA-EB-A431-01	SKCM	12.1181429586112	12.1181429586112	Tumor
TCGA-EB-A44N-01	SKCM	10.6005262289936	10.6005262289936	Tumor
TCGA-EB-A44O-01	SKCM	10.6930164367447	10.6930164367447	Tumor
TCGA-EB-A44P-01	SKCM	10.5443752603095	10.5443752603095	Tumor
TCGA-EB-A44Q-06	SKCM	10.3865523139983	10.3865523139983	Tumor
TCGA-EB-A44R-06	SKCM	10.9619343700853	10.9619343700853	Tumor
TCGA-EB-A4IQ-01	SKCM	11.2167337346566	11.2167337346566	Tumor
TCGA-EB-A4IS-01	SKCM	10.7444722777057	10.7444722777057	Tumor
TCGA-EB-A4OY-01	SKCM	10.916961740738	10.916961740738	Tumor
TCGA-EB-A4OZ-01	SKCM	10.112986766944	10.112986766944	Tumor
TCGA-EB-A4P0-01	SKCM	11.1823571060638	11.1823571060638	Tumor
TCGA-EB-A4XL-01	SKCM	10.9395424853583	10.9395424853583	Tumor
TCGA-EB-A51B-01	SKCM	11.0415222670562	11.0415222670562	Tumor
TCGA-EB-A550-01	SKCM	10.6148110500388	10.6148110500388	Tumor
TCGA-EB-A551-01	SKCM	10.482666805653	10.482666805653	Tumor
TCGA-EB-A553-01	SKCM	10.5785519556041	10.5785519556041	Tumor
TCGA-EB-A57M-01	SKCM	10.7439928610602	10.7439928610602	Tumor
TCGA-EB-A5FP-01	SKCM	10.9274002049966	10.9274002049966	Tumor
TCGA-EB-A5KH-06	SKCM	10.8269059390228	10.8269059390228	Tumor
TCGA-EB-A5SE-01	SKCM	10.8993342626136	10.8993342626136	Tumor
TCGA-EB-A5SF-01	SKCM	9.46985138959	9.46985138959	Tumor
TCGA-EB-A5SG-06	SKCM	10.6742805576742	10.6742805576742	Tumor
TCGA-EB-A5SH-06	SKCM	10.9776233814329	10.9776233814329	Tumor
TCGA-EB-A5UL-06	SKCM	11.5403605563178	11.5403605563178	Tumor
TCGA-EB-A5UM-01	SKCM	10.6793393419034	10.6793393419034	Tumor
TCGA-EB-A5UN-06	SKCM	10.227892664046	10.227892664046	Tumor
TCGA-EB-A5VU-01	SKCM	12.0274049738036	12.0274049738036	Tumor
TCGA-EB-A5VV-06	SKCM	10.565882731756	10.565882731756	Tumor
TCGA-EB-A6L9-06	SKCM	10.7925137648053	10.7925137648053	Tumor
TCGA-EB-A6QY-01	SKCM	11.4038428789143	11.4038428789143	Tumor
TCGA-EB-A6QZ-01	SKCM	11.3322547828501	11.3322547828501	Tumor
TCGA-EB-A6R0-01	SKCM	11.2975410864738	11.2975410864738	Tumor
TCGA-EB-A82B-01	SKCM	11.069624303501	11.069624303501	Tumor
TCGA-EB-A82C-01	SKCM	10.5440371018617	10.5440371018617	Tumor
TCGA-EB-A85I-01	SKCM	10.2306569550282	10.2306569550282	Tumor
TCGA-EB-A85J-01	SKCM	11.1612200799852	11.1612200799852	Tumor
TCGA-EB-A97M-01	SKCM	10.4117969564824	10.4117969564824	Tumor
TCGA-EE-A17X-06	SKCM	10.7525813553792	10.7525813553792	Tumor
TCGA-EE-A17Y-06	SKCM	10.7195599489941	10.7195599489941	Tumor
TCGA-EE-A17Z-06	SKCM	11.6256951465275	11.6256951465275	Tumor
TCGA-EE-A180-06	SKCM	10.4717666499126	10.4717666499126	Tumor
TCGA-EE-A181-06	SKCM	10.7508911839311	10.7508911839311	Tumor
TCGA-EE-A182-06	SKCM	9.65335923347992	9.65335923347992	Tumor
TCGA-EE-A183-06	SKCM	10.3544257128088	10.3544257128088	Tumor
TCGA-EE-A184-06	SKCM	10.5522464085568	10.5522464085568	Tumor
TCGA-EE-A185-06	SKCM	10.9641170088526	10.9641170088526	Tumor
TCGA-EE-A20B-06	SKCM	10.4750747470723	10.4750747470723	Tumor
TCGA-EE-A20C-06	SKCM	10.4995369897466	10.4995369897466	Tumor
TCGA-EE-A20F-06	SKCM	11.3975944215798	11.3975944215798	Tumor
TCGA-EE-A20H-06	SKCM	11.2998090161218	11.2998090161218	Tumor
TCGA-EE-A20I-06	SKCM	11.0371282233751	11.0371282233751	Tumor
TCGA-EE-A29A-06	SKCM	10.5630532352147	10.5630532352147	Tumor
TCGA-EE-A29B-06	SKCM	10.9195188587541	10.9195188587541	Tumor
TCGA-EE-A29C-06	SKCM	11.0750044126855	11.0750044126855	Tumor
TCGA-EE-A29D-06	SKCM	10.8497647524396	10.8497647524396	Tumor
TCGA-EE-A29E-06	SKCM	10.8831167379688	10.8831167379688	Tumor
TCGA-EE-A29G-06	SKCM	10.5118909877554	10.5118909877554	Tumor
TCGA-EE-A29H-06	SKCM	11.0337671148464	11.0337671148464	Tumor
TCGA-EE-A29L-06	SKCM	11.4177997838403	11.4177997838403	Tumor
TCGA-EE-A29M-06	SKCM	11.30224478461	11.30224478461	Tumor
TCGA-EE-A29N-06	SKCM	10.8599074474079	10.8599074474079	Tumor
TCGA-EE-A29P-06	SKCM	10.654269043291	10.654269043291	Tumor
TCGA-EE-A29Q-06	SKCM	11.2220461973919	11.2220461973919	Tumor
TCGA-EE-A29R-06	SKCM	10.6879967222647	10.6879967222647	Tumor
TCGA-EE-A29S-06	SKCM	10.9082950366435	10.9082950366435	Tumor
TCGA-EE-A29T-06	SKCM	11.2551584301397	11.2551584301397	Tumor
TCGA-EE-A29V-06	SKCM	11.1137031033803	11.1137031033803	Tumor
TCGA-EE-A29W-06	SKCM	10.8911761247545	10.8911761247545	Tumor
TCGA-EE-A29X-06	SKCM	10.9488709187387	10.9488709187387	Tumor
TCGA-EE-A2A0-06	SKCM	10.9164990370884	10.9164990370884	Tumor
TCGA-EE-A2A1-06	SKCM	10.352308318698	10.352308318698	Tumor
TCGA-EE-A2A2-06	SKCM	11.5181515180484	11.5181515180484	Tumor
TCGA-EE-A2A5-06	SKCM	10.5020361635994	10.5020361635994	Tumor
TCGA-EE-A2A6-06	SKCM	10.5520254082138	10.5520254082138	Tumor
TCGA-EE-A2GB-06	SKCM	10.7353529323096	10.7353529323096	Tumor
TCGA-EE-A2GC-06	SKCM	10.7959422357998	10.7959422357998	Tumor
TCGA-EE-A2GD-06	SKCM	10.3519992722494	10.3519992722494	Tumor
TCGA-EE-A2GE-06	SKCM	10.7218340238866	10.7218340238866	Tumor
TCGA-EE-A2GH-06	SKCM	10.9596397643642	10.9596397643642	Tumor
TCGA-EE-A2GI-06	SKCM	11.6387436078473	11.6387436078473	Tumor
TCGA-EE-A2GJ-06	SKCM	10.3865523139983	10.3865523139983	Tumor
TCGA-EE-A2GK-06	SKCM	10.591756076023	10.591756076023	Tumor
TCGA-EE-A2GL-06	SKCM	10.7973372882884	10.7973372882884	Tumor
TCGA-EE-A2GM-06	SKCM	11.2043510553375	11.2043510553375	Tumor
TCGA-EE-A2GN-06	SKCM	10.7884002359708	10.7884002359708	Tumor
TCGA-EE-A2GO-06	SKCM	9.78834313426299	9.78834313426299	Tumor
TCGA-EE-A2GP-06	SKCM	11.3252829655139	11.3252829655139	Tumor
TCGA-EE-A2GR-06	SKCM	10.9639436748467	10.9639436748467	Tumor
TCGA-EE-A2GS-06	SKCM	11.3621904140376	11.3621904140376	Tumor
TCGA-EE-A2GT-06	SKCM	10.3521758783263	10.3521758783263	Tumor
TCGA-EE-A2GU-06	SKCM	10.9965935317843	10.9965935317843	Tumor
TCGA-EE-A2M5-06	SKCM	11.2469602513863	11.2469602513863	Tumor
TCGA-EE-A2M6-06	SKCM	11.7812695422667	11.7812695422667	Tumor
TCGA-EE-A2M7-06	SKCM	10.4456977392615	10.4456977392615	Tumor
TCGA-EE-A2M8-06	SKCM	10.4508297777502	10.4508297777502	Tumor
TCGA-EE-A2MC-06	SKCM	11.0025478251181	11.0025478251181	Tumor
TCGA-EE-A2MD-06	SKCM	11.2747217498217	11.2747217498217	Tumor
TCGA-EE-A2ME-06	SKCM	10.1393850747715	10.1393850747715	Tumor
TCGA-EE-A2MF-06	SKCM	10.4960348530114	10.4960348530114	Tumor
TCGA-EE-A2MG-06	SKCM	10.6347384599158	10.6347384599158	Tumor
TCGA-EE-A2MH-06	SKCM	11.1091777033553	11.1091777033553	Tumor
TCGA-EE-A2MI-06	SKCM	9.68538480856279	9.68538480856279	Tumor
TCGA-EE-A2MJ-06	SKCM	10.8628387939307	10.8628387939307	Tumor
TCGA-EE-A2MK-06	SKCM	10.6697974572503	10.6697974572503	Tumor
TCGA-EE-A2ML-06	SKCM	10.1389501041963	10.1389501041963	Tumor
TCGA-EE-A2MM-06	SKCM	11.1530072766622	11.1530072766622	Tumor
TCGA-EE-A2MN-06	SKCM	10.7822283478504	10.7822283478504	Tumor
TCGA-EE-A2MP-06	SKCM	11.2143434083916	11.2143434083916	Tumor
TCGA-EE-A2MQ-06	SKCM	11.0354658313967	11.0354658313967	Tumor
TCGA-EE-A2MR-06	SKCM	11.0199867896782	11.0199867896782	Tumor
TCGA-EE-A2MS-06	SKCM	10.9326503003787	10.9326503003787	Tumor
TCGA-EE-A2MT-06	SKCM	10.5353725899924	10.5353725899924	Tumor
TCGA-EE-A2MU-06	SKCM	10.5404477408081	10.5404477408081	Tumor
TCGA-EE-A3AA-06	SKCM	10.7699783053808	10.7699783053808	Tumor
TCGA-EE-A3AB-06	SKCM	10.906815453285	10.906815453285	Tumor
TCGA-EE-A3AC-06	SKCM	10.648995642436	10.648995642436	Tumor
TCGA-EE-A3AD-06	SKCM	10.6716383635256	10.6716383635256	Tumor
TCGA-EE-A3AE-06	SKCM	10.5712027600607	10.5712027600607	Tumor
TCGA-EE-A3AF-06	SKCM	10.8069120626463	10.8069120626463	Tumor
TCGA-EE-A3AG-06	SKCM	11.1181234868965	11.1181234868965	Tumor
TCGA-EE-A3AH-06	SKCM	10.4206339802028	10.4206339802028	Tumor
TCGA-EE-A3J3-06	SKCM	10.9823661795808	10.9823661795808	Tumor
TCGA-EE-A3J4-06	SKCM	11.2645716159654	11.2645716159654	Tumor
TCGA-EE-A3J5-06	SKCM	11.073385121024	11.073385121024	Tumor
TCGA-EE-A3J7-06	SKCM	11.5520061891926	11.5520061891926	Tumor
TCGA-EE-A3J8-06	SKCM	12.1930478738689	12.1930478738689	Tumor
TCGA-EE-A3JA-06	SKCM	10.7836285338489	10.7836285338489	Tumor
TCGA-EE-A3JB-06	SKCM	11.5400699032923	11.5400699032923	Tumor
TCGA-EE-A3JD-06	SKCM	10.8507728623133	10.8507728623133	Tumor
TCGA-EE-A3JE-06	SKCM	10.6140748449641	10.6140748449641	Tumor
TCGA-EE-A3JH-06	SKCM	11.0599189906397	11.0599189906397	Tumor
TCGA-EE-A3JI-06	SKCM	10.8857116237349	10.8857116237349	Tumor
TCGA-ER-A193-06	SKCM	10.7119852432646	10.7119852432646	Tumor
TCGA-ER-A194-01	SKCM	10.2186237760464	10.2186237760464	Tumor
TCGA-ER-A195-06	SKCM	10.478961696428	10.478961696428	Tumor
TCGA-ER-A196-01	SKCM	10.9859486412703	10.9859486412703	Tumor
TCGA-ER-A197-06	SKCM	11.5677279633048	11.5677279633048	Tumor
TCGA-ER-A198-06	SKCM	11.0611956552097	11.0611956552097	Tumor
TCGA-ER-A199-06	SKCM	10.6098712871788	10.6098712871788	Tumor
TCGA-ER-A19A-06	SKCM	10.047001182363	10.047001182363	Tumor
TCGA-ER-A19B-06	SKCM	10.6654158672812	10.6654158672812	Tumor
TCGA-ER-A19C-06	SKCM	10.6178163881604	10.6178163881604	Tumor
TCGA-ER-A19D-06	SKCM	10.0854326235174	10.0854326235174	Tumor
TCGA-ER-A19E-06	SKCM	10.8527869712125	10.8527869712125	Tumor
TCGA-ER-A19F-06	SKCM	11.0623969844019	11.0623969844019	Tumor
TCGA-ER-A19G-06	SKCM	11.2034948346974	11.2034948346974	Tumor
TCGA-ER-A19H-06	SKCM	11.5197836596558	11.5197836596558	Tumor
TCGA-ER-A19J-06	SKCM	10.608264064069	10.608264064069	Tumor
TCGA-ER-A19K-01	SKCM	10.8844605556219	10.8844605556219	Tumor
TCGA-ER-A19L-06	SKCM	10.7455818944517	10.7455818944517	Tumor
TCGA-ER-A19M-06	SKCM	11.1627248976833	11.1627248976833	Tumor
TCGA-ER-A19N-06	SKCM	10.5716199322055	10.5716199322055	Tumor
TCGA-ER-A19O-06	SKCM	9.95262186687568	9.95262186687568	Tumor
TCGA-ER-A19P-06	SKCM	10.8589134706793	10.8589134706793	Tumor
TCGA-ER-A19Q-06	SKCM	10.5635490361999	10.5635490361999	Tumor
TCGA-ER-A19S-06	SKCM	10.5411837553713	10.5411837553713	Tumor
TCGA-ER-A19T-01	SKCM	11.5581241075405	11.5581241075405	Tumor
TCGA-ER-A19T-06	SKCM	11.2934773966157	11.2934773966157	Tumor
TCGA-ER-A19W-06	SKCM	10.9317495296405	10.9317495296405	Tumor
TCGA-ER-A1A1-06	SKCM	10.8341233707342	10.8341233707342	Tumor
TCGA-ER-A2NB-01	SKCM	10.0831867696439	10.0831867696439	Tumor
TCGA-ER-A2NC-06	SKCM	10.2430549443177	10.2430549443177	Tumor
TCGA-ER-A2ND-06	SKCM	10.5640923146768	10.5640923146768	Tumor
TCGA-ER-A2NE-06	SKCM	11.2643956825518	11.2643956825518	Tumor
TCGA-ER-A2NF-01	SKCM	11.6319818659283	11.6319818659283	Tumor
TCGA-ER-A2NF-06	SKCM	11.3619547364219	11.3619547364219	Tumor
TCGA-ER-A2NG-06	SKCM	10.4998458870832	10.4998458870832	Tumor
TCGA-ER-A2NH-06	SKCM	10.4245862262511	10.4245862262511	Tumor
TCGA-ER-A3ES-06	SKCM	11.1143800399684	11.1143800399684	Tumor
TCGA-ER-A3ET-06	SKCM	10.0835059205437	10.0835059205437	Tumor
TCGA-ER-A3EV-06	SKCM	11.6154089401586	11.6154089401586	Tumor
TCGA-ER-A3PL-06	SKCM	10.8282951877904	10.8282951877904	Tumor
TCGA-ER-A42H-01	SKCM	11.2930232516207	11.2930232516207	Tumor
TCGA-ER-A42K-06	SKCM	10.5404283669323	10.5404283669323	Tumor
TCGA-ER-A42L-06	SKCM	10.2024911866574	10.2024911866574	Tumor
TCGA-FR-A2OS-01	SKCM	11.7440138914468	11.7440138914468	Tumor
TCGA-FR-A3R1-01	SKCM	10.8568378906002	10.8568378906002	Tumor
TCGA-FR-A3YN-06	SKCM	10.8747047661836	10.8747047661836	Tumor
TCGA-FR-A3YO-06	SKCM	10.2420188890132	10.2420188890132	Tumor
TCGA-FR-A44A-06	SKCM	10.8813740201158	10.8813740201158	Tumor
TCGA-FR-A69P-06	SKCM	10.8863824815913	10.8863824815913	Tumor
TCGA-FR-A726-01	SKCM	11.2996831135183	11.2996831135183	Tumor
TCGA-FR-A728-01	SKCM	11.0429862585077	11.0429862585077	Tumor
TCGA-FR-A729-06	SKCM	10.963221225576	10.963221225576	Tumor
TCGA-FR-A7U8-06	SKCM	11.7516988643463	11.7516988643463	Tumor
TCGA-FR-A7U9-06	SKCM	11.2627115009369	11.2627115009369	Tumor
TCGA-FR-A7UA-06	SKCM	10.5021754323603	10.5021754323603	Tumor
TCGA-FR-A8YC-06	SKCM	11.2040636664952	11.2040636664952	Tumor
TCGA-FR-A8YD-06	SKCM	10.4999853674301	10.4999853674301	Tumor
TCGA-FR-A8YE-06	SKCM	10.1377596613522	10.1377596613522	Tumor
TCGA-FS-A1YW-06	SKCM	10.4017968351694	10.4017968351694	Tumor
TCGA-FS-A1YX-06	SKCM	10.7171880172607	10.7171880172607	Tumor
TCGA-FS-A1YY-06	SKCM	10.9850520800477	10.9850520800477	Tumor
TCGA-FS-A1Z0-06	SKCM	11.3335970381496	11.3335970381496	Tumor
TCGA-FS-A1Z3-06	SKCM	11.3500109627654	11.3500109627654	Tumor
TCGA-FS-A1Z4-06	SKCM	12.4835286201358	12.4835286201358	Tumor
TCGA-FS-A1Z7-06	SKCM	10.3383018375496	10.3383018375496	Tumor
TCGA-FS-A1ZA-06	SKCM	11.152690464026	11.152690464026	Tumor
TCGA-FS-A1ZB-06	SKCM	10.6605842636152	10.6605842636152	Tumor
TCGA-FS-A1ZC-06	SKCM	11.0356788894392	11.0356788894392	Tumor
TCGA-FS-A1ZD-06	SKCM	10.3423969598568	10.3423969598568	Tumor
TCGA-FS-A1ZE-06	SKCM	10.8324074532194	10.8324074532194	Tumor
TCGA-FS-A1ZF-06	SKCM	11.0628489111035	11.0628489111035	Tumor
TCGA-FS-A1ZG-06	SKCM	10.4049605829504	10.4049605829504	Tumor
TCGA-FS-A1ZH-06	SKCM	10.4252473799387	10.4252473799387	Tumor
TCGA-FS-A1ZJ-06	SKCM	11.4688531047497	11.4688531047497	Tumor
TCGA-FS-A1ZK-06	SKCM	10.6036448885051	10.6036448885051	Tumor
TCGA-FS-A1ZM-06	SKCM	10.5828664410769	10.5828664410769	Tumor
TCGA-FS-A1ZN-01	SKCM	10.3965191587574	10.3965191587574	Tumor
TCGA-FS-A1ZP-06	SKCM	10.9031964781192	10.9031964781192	Tumor
TCGA-FS-A1ZQ-06	SKCM	10.979546665283	10.979546665283	Tumor
TCGA-FS-A1ZR-06	SKCM	10.579183920229	10.579183920229	Tumor
TCGA-FS-A1ZS-06	SKCM	10.3278445217216	10.3278445217216	Tumor
TCGA-FS-A1ZT-06	SKCM	10.8727749036593	10.8727749036593	Tumor
TCGA-FS-A1ZU-06	SKCM	11.4952454493877	11.4952454493877	Tumor
TCGA-FS-A1ZW-06	SKCM	11.2982974592263	11.2982974592263	Tumor
TCGA-FS-A1ZY-06	SKCM	10.2099163184661	10.2099163184661	Tumor
TCGA-FS-A1ZZ-06	SKCM	11.3731968635737	11.3731968635737	Tumor
TCGA-FS-A4F0-06	SKCM	11.8137331005808	11.8137331005808	Tumor
TCGA-FS-A4F2-06	SKCM	11.4624102480084	11.4624102480084	Tumor
TCGA-FS-A4F4-06	SKCM	10.9205315062779	10.9205315062779	Tumor
TCGA-FS-A4F5-06	SKCM	10.9026389060755	10.9026389060755	Tumor
TCGA-FS-A4F8-06	SKCM	10.7578233362077	10.7578233362077	Tumor
TCGA-FS-A4F9-06	SKCM	10.9323476450836	10.9323476450836	Tumor
TCGA-FS-A4FB-06	SKCM	10.6029771716209	10.6029771716209	Tumor
TCGA-FS-A4FC-06	SKCM	10.2342665876145	10.2342665876145	Tumor
TCGA-FS-A4FD-06	SKCM	11.3405678322215	11.3405678322215	Tumor
TCGA-FW-A3I3-06	SKCM	11.7163607776988	11.7163607776988	Tumor
TCGA-FW-A3R5-06	SKCM	11.1642784383012	11.1642784383012	Tumor
TCGA-FW-A3TU-06	SKCM	9.86851392389546	9.86851392389546	Tumor
TCGA-FW-A3TV-06	SKCM	10.4796994385135	10.4796994385135	Tumor
TCGA-FW-A5DX-01	SKCM	11.7846307562801	11.7846307562801	Tumor
TCGA-FW-A5DY-06	SKCM	10.5873462369793	10.5873462369793	Tumor
TCGA-GF-A2C7-01	SKCM	11.2293415726815	11.2293415726815	Tumor
TCGA-GF-A3OT-06	SKCM	11.2684425813266	11.2684425813266	Tumor
TCGA-GF-A4EO-06	SKCM	10.7176250197145	10.7176250197145	Tumor
TCGA-GF-A6C8-06	SKCM	11.1229315028462	11.1229315028462	Tumor
TCGA-GF-A6C9-06	SKCM	11.5497028583712	11.5497028583712	Tumor
TCGA-GF-A769-01	SKCM	10.6521279277383	10.6521279277383	Tumor
TCGA-GN-A261-06	SKCM	10.0540751649216	10.0540751649216	Tumor
TCGA-GN-A262-06	SKCM	11.570809180304	11.570809180304	Tumor
TCGA-GN-A263-01	SKCM	11.0779706264275	11.0779706264275	Tumor
TCGA-GN-A264-06	SKCM	11.2799877448512	11.2799877448512	Tumor
TCGA-GN-A265-06	SKCM	10.4224958278372	10.4224958278372	Tumor
TCGA-GN-A266-06	SKCM	10.5892859795605	10.5892859795605	Tumor
TCGA-GN-A267-06	SKCM	11.3657428340051	11.3657428340051	Tumor
TCGA-GN-A268-06	SKCM	11.443932936481	11.443932936481	Tumor
TCGA-GN-A26A-06	SKCM	10.8405340450428	10.8405340450428	Tumor
TCGA-GN-A26C-01	SKCM	9.90810885784014	9.90810885784014	Tumor
TCGA-GN-A26D-06	SKCM	10.6491932940467	10.6491932940467	Tumor
TCGA-GN-A4U3-06	SKCM	10.0818295901127	10.0818295901127	Tumor
TCGA-GN-A4U4-06	SKCM	11.1114095736702	11.1114095736702	Tumor
TCGA-GN-A4U5-01	SKCM	10.7464135473018	10.7464135473018	Tumor
TCGA-GN-A4U7-06	SKCM	10.8285173434996	10.8285173434996	Tumor
TCGA-GN-A4U8-06	SKCM	11.2216777399666	11.2216777399666	Tumor
TCGA-GN-A4U9-06	SKCM	11.979518085038	11.979518085038	Tumor
TCGA-GN-A8LK-06	SKCM	10.7036181199286	10.7036181199286	Tumor
TCGA-GN-A8LL-06	SKCM	10.6872269443229	10.6872269443229	Tumor
TCGA-GN-A8LN-01	SKCM	10.9457730142208	10.9457730142208	Tumor
TCGA-GN-A9SD-06	SKCM	10.7369684119272	10.7369684119272	Tumor
TCGA-HR-A2OG-06	SKCM	10.528668985019	10.528668985019	Tumor
TCGA-HR-A2OH-06	SKCM	10.4694993720512	10.4694993720512	Tumor
TCGA-HR-A5NC-01	SKCM	10.6138631164555	10.6138631164555	Tumor
TCGA-IH-A3EA-01	SKCM	10.69066152838	10.69066152838	Tumor
TCGA-LH-A9QB-06	SKCM	10.523414934805	10.523414934805	Tumor
TCGA-OD-A75X-06	SKCM	11.2423762335156	11.2423762335156	Tumor
TCGA-QB-A6FS-06	SKCM	10.2514113984522	10.2514113984522	Tumor
TCGA-QB-AA9O-06	SKCM	10.7675637662868	10.7675637662868	Tumor
TCGA-RP-A690-06	SKCM	10.5868210271761	10.5868210271761	Tumor
TCGA-RP-A693-06	SKCM	10.6428549727528	10.6428549727528	Tumor
TCGA-RP-A694-06	SKCM	10.9075441687349	10.9075441687349	Tumor
TCGA-RP-A695-06	SKCM	11.0591213464016	11.0591213464016	Tumor
TCGA-RP-A6K9-06	SKCM	10.2530083274044	10.2530083274044	Tumor
TCGA-W3-A824-06	SKCM	10.5552601625739	10.5552601625739	Tumor
TCGA-W3-A825-06	SKCM	11.0931798467655	11.0931798467655	Tumor
TCGA-W3-A828-06	SKCM	10.4849940342554	10.4849940342554	Tumor
TCGA-W3-AA1O-06	SKCM	10.5727570616793	10.5727570616793	Tumor
TCGA-W3-AA1Q-06	SKCM	11.7725496422981	11.7725496422981	Tumor
TCGA-W3-AA1R-06	SKCM	11.1331229420799	11.1331229420799	Tumor
TCGA-W3-AA1V-06	SKCM	11.3513699373449	11.3513699373449	Tumor
TCGA-W3-AA1W-06	SKCM	10.3942483109201	10.3942483109201	Tumor
TCGA-W3-AA21-06	SKCM	11.6533019034118	11.6533019034118	Tumor
TCGA-WE-A8JZ-06	SKCM	10.6309496268329	10.6309496268329	Tumor
TCGA-WE-A8K1-06	SKCM	11.3687083373848	11.3687083373848	Tumor
TCGA-WE-A8K4-01	SKCM	10.1537293494375	10.1537293494375	Tumor
TCGA-WE-A8K5-06	SKCM	11.2718364928407	11.2718364928407	Tumor
TCGA-WE-A8K6-06	SKCM	9.91658412599158	9.91658412599158	Tumor
TCGA-WE-A8ZM-06	SKCM	11.0672595595285	11.0672595595285	Tumor
TCGA-WE-A8ZN-06	SKCM	10.1774195379892	10.1774195379892	Tumor
TCGA-WE-A8ZO-06	SKCM	10.4179896065851	10.4179896065851	Tumor
TCGA-WE-A8ZQ-06	SKCM	10.7626810118833	10.7626810118833	Tumor
TCGA-WE-A8ZR-06	SKCM	10.9441117281733	10.9441117281733	Tumor
TCGA-WE-A8ZT-06	SKCM	9.61392571768475	9.61392571768475	Tumor
TCGA-WE-A8ZX-06	SKCM	11.8788364386963	11.8788364386963	Tumor
TCGA-WE-A8ZY-06	SKCM	11.3234488854748	11.3234488854748	Tumor
TCGA-WE-AA9Y-06	SKCM	11.7770210123568	11.7770210123568	Tumor
TCGA-WE-AAA0-06	SKCM	10.6849239068614	10.6849239068614	Tumor
TCGA-WE-AAA3-06	SKCM	10.9876264170289	10.9876264170289	Tumor
TCGA-WE-AAA4-06	SKCM	10.0417139018333	10.0417139018333	Tumor
TCGA-XV-A9VZ-01	SKCM	11.2105617678492	11.2105617678492	Tumor
TCGA-XV-A9W2-01	SKCM	11.1729524841039	11.1729524841039	Tumor
TCGA-XV-A9W5-01	SKCM	10.3011303305183	10.3011303305183	Tumor
TCGA-XV-AAZV-01	SKCM	11.0278023509618	11.0278023509618	Tumor
TCGA-XV-AAZW-01	SKCM	10.9580161360959	10.9580161360959	Tumor
TCGA-XV-AAZY-01	SKCM	10.8276840831411	10.8276840831411	Tumor
TCGA-XV-AB01-06	SKCM	10.1285872640964	10.1285872640964	Tumor
TCGA-YD-A89C-06	SKCM	11.0449609762021	11.0449609762021	Tumor
TCGA-YD-A9TA-06	SKCM	11.1487117159521	11.1487117159521	Tumor
TCGA-YD-A9TB-06	SKCM	11.0521672465118	11.0521672465118	Tumor
TCGA-YG-AA3N-01	SKCM	10.7082217300384	10.7082217300384	Tumor
TCGA-YG-AA3O-06	SKCM	11.0069922155682	11.0069922155682	Tumor
TCGA-YG-AA3P-06	SKCM	12.138674981574	12.138674981574	Tumor
TCGA-Z2-A8RT-06	SKCM	11.3700007646734	11.3700007646734	Tumor
TCGA-Z2-AA3S-06	SKCM	11.368479178817	11.368479178817	Tumor
TCGA-Z2-AA3V-06	SKCM	9.5426623966168	9.5426623966168	Tumor
TCGA-4P-AA8J-01	HNSC	10.5786274286221	10.5786274286221	Tumor
TCGA-BA-4074-01	HNSC	11.6746513147035	11.6746513147035	Tumor
TCGA-BA-4075-01	HNSC	11.1575111557492	11.1575111557492	Tumor
TCGA-BA-4076-01	HNSC	10.6227473676442	10.6227473676442	Tumor
TCGA-BA-4077-01	HNSC	10.5146943315834	10.5146943315834	Tumor
TCGA-BA-4078-01	HNSC	10.9505631870495	10.9505631870495	Tumor
TCGA-BA-5149-01	HNSC	11.9219115827823	11.9219115827823	Tumor
TCGA-BA-5151-01	HNSC	10.9776233814329	10.9776233814329	Tumor
TCGA-BA-5152-01	HNSC	11.1428792669726	11.1428792669726	Tumor
TCGA-BA-5153-01	HNSC	10.1126219499026	10.1126219499026	Tumor
TCGA-BA-5555-01	HNSC	11.678696961021	11.678696961021	Tumor
TCGA-BA-5556-01	HNSC	10.6924847379099	10.6924847379099	Tumor
TCGA-BA-5557-01	HNSC	10.3951270816691	10.3951270816691	Tumor
TCGA-BA-5558-01	HNSC	12.5471789205029	12.5471789205029	Tumor
TCGA-BA-5559-01	HNSC	11.0349914924428	11.0349914924428	Tumor
TCGA-BA-6868-01	HNSC	10.8124821810379	10.8124821810379	Tumor
TCGA-BA-6869-01	HNSC	10.892762884851	10.892762884851	Tumor
TCGA-BA-6870-01	HNSC	11.0905954430983	11.0905954430983	Tumor
TCGA-BA-6871-01	HNSC	11.8236817005526	11.8236817005526	Tumor
TCGA-BA-6872-01	HNSC	11.5117131273344	11.5117131273344	Tumor
TCGA-BA-6873-01	HNSC	11.5567359479145	11.5567359479145	Tumor
TCGA-BA-7269-01	HNSC	11.2832793874716	11.2832793874716	Tumor
TCGA-BA-A4IF-01	HNSC	10.9505704770147	10.9505704770147	Tumor
TCGA-BA-A4IG-01	HNSC	11.3360043743759	11.3360043743759	Tumor
TCGA-BA-A4IH-01	HNSC	10.9291030331122	10.9291030331122	Tumor
TCGA-BA-A4II-01	HNSC	11.2308130395288	11.2308130395288	Tumor
TCGA-BA-A6D8-01	HNSC	11.1723337429225	11.1723337429225	Tumor
TCGA-BA-A6DA-01	HNSC	10.180667549209	10.180667549209	Tumor
TCGA-BA-A6DB-01	HNSC	10.9727285486374	10.9727285486374	Tumor
TCGA-BA-A6DD-01	HNSC	10.8657487337382	10.8657487337382	Tumor
TCGA-BA-A6DE-01	HNSC	11.6653137080388	11.6653137080388	Tumor
TCGA-BA-A6DG-01	HNSC	10.6513208255964	10.6513208255964	Tumor
TCGA-BA-A6DI-01	HNSC	11.3168754603744	11.3168754603744	Tumor
TCGA-BA-A6DJ-01	HNSC	11.4556662754481	11.4556662754481	Tumor
TCGA-BA-A6DL-01	HNSC	12.1910005922847	12.1910005922847	Tumor
TCGA-BA-A8YP-01	HNSC	11.6528315316812	11.6528315316812	Tumor
TCGA-BB-4217-01	HNSC	11.6778297332158	11.6778297332158	Tumor
TCGA-BB-4223-01	HNSC	10.9697750252978	10.9697750252978	Tumor
TCGA-BB-4224-01	HNSC	11.3367464311547	11.3367464311547	Tumor
TCGA-BB-4225-01	HNSC	11.6402630149943	11.6402630149943	Tumor
TCGA-BB-4227-01	HNSC	11.4363263556814	11.4363263556814	Tumor
TCGA-BB-4228-01	HNSC	10.9967347461165	10.9967347461165	Tumor
TCGA-BB-7861-01	HNSC	11.4457287721912	11.4457287721912	Tumor
TCGA-BB-7862-01	HNSC	11.6129744384393	11.6129744384393	Tumor
TCGA-BB-7863-01	HNSC	11.2718831691608	11.2718831691608	Tumor
TCGA-BB-7864-01	HNSC	11.9307521191986	11.9307521191986	Tumor
TCGA-BB-7866-01	HNSC	11.5755203385187	11.5755203385187	Tumor
TCGA-BB-7870-01	HNSC	12.7092195436019	12.7092195436019	Tumor
TCGA-BB-7871-01	HNSC	10.957073013201	10.957073013201	Tumor
TCGA-BB-7872-01	HNSC	10.3370866453548	10.3370866453548	Tumor
TCGA-BB-8596-01	HNSC	10.9024957109118	10.9024957109118	Tumor
TCGA-BB-8601-01	HNSC	10.7849864800639	10.7849864800639	Tumor
TCGA-BB-A5HU-01	HNSC	11.6201694127924	11.6201694127924	Tumor
TCGA-BB-A5HY-01	HNSC	12.819414722142	12.819414722142	Tumor
TCGA-BB-A5HZ-01	HNSC	12.2435429424469	12.2435429424469	Tumor
TCGA-BB-A6UM-01	HNSC	11.4154724259931	11.4154724259931	Tumor
TCGA-BB-A6UO-01	HNSC	11.3368468305745	11.3368468305745	Tumor
TCGA-C9-A47Z-01	HNSC	11.6385807192742	11.6385807192742	Tumor
TCGA-C9-A480-01	HNSC	10.8299367453994	10.8299367453994	Tumor
TCGA-CN-4722-01	HNSC	11.0203063388507	11.0203063388507	Tumor
TCGA-CN-4723-01	HNSC	11.3175991570974	11.3175991570974	Tumor
TCGA-CN-4725-01	HNSC	11.5839806456462	11.5839806456462	Tumor
TCGA-CN-4726-01	HNSC	10.2323129908412	10.2323129908412	Tumor
TCGA-CN-4727-01	HNSC	10.6646339428104	10.6646339428104	Tumor
TCGA-CN-4728-01	HNSC	10.9037312434039	10.9037312434039	Tumor
TCGA-CN-4729-01	HNSC	11.1819038530427	11.1819038530427	Tumor
TCGA-CN-4730-01	HNSC	11.3457323387953	11.3457323387953	Tumor
TCGA-CN-4731-01	HNSC	10.7441779179425	10.7441779179425	Tumor
TCGA-CN-4733-01	HNSC	10.6465407101041	10.6465407101041	Tumor
TCGA-CN-4734-01	HNSC	11.1851417954779	11.1851417954779	Tumor
TCGA-CN-4735-01	HNSC	10.5454761414752	10.5454761414752	Tumor
TCGA-CN-4736-01	HNSC	10.4064813980355	10.4064813980355	Tumor
TCGA-CN-4737-01	HNSC	11.4617556815915	11.4617556815915	Tumor
TCGA-CN-4738-01	HNSC	11.1016934054549	11.1016934054549	Tumor
TCGA-CN-4739-01	HNSC	11.5546799764785	11.5546799764785	Tumor
TCGA-CN-4740-01	HNSC	10.8851701359498	10.8851701359498	Tumor
TCGA-CN-4741-01	HNSC	11.0475465680254	11.0475465680254	Tumor
TCGA-CN-4742-01	HNSC	11.442238558833	11.442238558833	Tumor
TCGA-CN-5355-01	HNSC	11.5119305093158	11.5119305093158	Tumor
TCGA-CN-5356-01	HNSC	12.1344519907228	12.1344519907228	Tumor
TCGA-CN-5358-01	HNSC	10.6086521784416	10.6086521784416	Tumor
TCGA-CN-5359-01	HNSC	11.6477597059912	11.6477597059912	Tumor
TCGA-CN-5360-01	HNSC	10.7932862879344	10.7932862879344	Tumor
TCGA-CN-5361-01	HNSC	11.2184603126042	11.2184603126042	Tumor
TCGA-CN-5363-01	HNSC	11.1699062162283	11.1699062162283	Tumor
TCGA-CN-5364-01	HNSC	11.5236501616171	11.5236501616171	Tumor
TCGA-CN-5365-01	HNSC	11.4416629504254	11.4416629504254	Tumor
TCGA-CN-5366-01	HNSC	11.5392412207694	11.5392412207694	Tumor
TCGA-CN-5367-01	HNSC	12.3057796183935	12.3057796183935	Tumor
TCGA-CN-5369-01	HNSC	11.065025618401	11.065025618401	Tumor
TCGA-CN-5370-01	HNSC	11.3158967617637	11.3158967617637	Tumor
TCGA-CN-5373-01	HNSC	10.0093947641059	10.0093947641059	Tumor
TCGA-CN-5374-01	HNSC	11.0701813350983	11.0701813350983	Tumor
TCGA-CN-6010-01	HNSC	12.2134323437918	12.2134323437918	Tumor
TCGA-CN-6011-01	HNSC	10.3086916963868	10.3086916963868	Tumor
TCGA-CN-6012-01	HNSC	11.4944806150178	11.4944806150178	Tumor
TCGA-CN-6013-01	HNSC	10.5974008132995	10.5974008132995	Tumor
TCGA-CN-6016-01	HNSC	9.58795561583351	9.58795561583351	Tumor
TCGA-CN-6017-01	HNSC	10.5298599799574	10.5298599799574	Tumor
TCGA-CN-6018-01	HNSC	11.7146233168958	11.7146233168958	Tumor
TCGA-CN-6019-01	HNSC	10.0383977695649	10.0383977695649	Tumor
TCGA-CN-6020-01	HNSC	11.2390733833789	11.2390733833789	Tumor
TCGA-CN-6021-01	HNSC	10.9732740371346	10.9732740371346	Tumor
TCGA-CN-6022-01	HNSC	10.5424225107232	10.5424225107232	Tumor
TCGA-CN-6023-01	HNSC	12.1164901729202	12.1164901729202	Tumor
TCGA-CN-6024-01	HNSC	11.3846758406695	11.3846758406695	Tumor
TCGA-CN-6988-01	HNSC	12.0381508102694	12.0381508102694	Tumor
TCGA-CN-6989-01	HNSC	11.3508010915687	11.3508010915687	Tumor
TCGA-CN-6992-01	HNSC	11.6828673330693	11.6828673330693	Tumor
TCGA-CN-6994-01	HNSC	10.3678187803333	10.3678187803333	Tumor
TCGA-CN-6995-01	HNSC	10.8505150407861	10.8505150407861	Tumor
TCGA-CN-6996-01	HNSC	11.4567856189296	11.4567856189296	Tumor
TCGA-CN-6997-01	HNSC	11.6706739507895	11.6706739507895	Tumor
TCGA-CN-6998-01	HNSC	10.6160617371152	10.6160617371152	Tumor
TCGA-CN-A497-01	HNSC	10.8991907390542	10.8991907390542	Tumor
TCGA-CN-A498-01	HNSC	10.4871868554975	10.4871868554975	Tumor
TCGA-CN-A499-01	HNSC	11.7671085203544	11.7671085203544	Tumor
TCGA-CN-A49A-01	HNSC	10.3371870211023	10.3371870211023	Tumor
TCGA-CN-A49B-01	HNSC	11.3951377950826	11.3951377950826	Tumor
TCGA-CN-A49C-01	HNSC	10.5240323234059	10.5240323234059	Tumor
TCGA-CN-A63T-01	HNSC	11.6108033948913	11.6108033948913	Tumor
TCGA-CN-A63U-01	HNSC	11.7515524273655	11.7515524273655	Tumor
TCGA-CN-A63V-01	HNSC	11.029017990811	11.029017990811	Tumor
TCGA-CN-A63W-01	HNSC	11.446798999692	11.446798999692	Tumor
TCGA-CN-A641-01	HNSC	12.026682503674	12.026682503674	Tumor
TCGA-CN-A642-01	HNSC	12.0137344144106	12.0137344144106	Tumor
TCGA-CN-A6UY-01	HNSC	10.3403842354554	10.3403842354554	Tumor
TCGA-CN-A6V1-01	HNSC	10.4198232732827	10.4198232732827	Tumor
TCGA-CN-A6V3-01	HNSC	11.381699757341	11.381699757341	Tumor
TCGA-CN-A6V6-01	HNSC	11.0611821514442	11.0611821514442	Tumor
TCGA-CN-A6V7-01	HNSC	11.3163041620792	11.3163041620792	Tumor
TCGA-CQ-5323-01	HNSC	11.3496627266968	11.3496627266968	Tumor
TCGA-CQ-5324-01	HNSC	10.7211419219321	10.7211419219321	Tumor
TCGA-CQ-5325-01	HNSC	10.7833256848135	10.7833256848135	Tumor
TCGA-CQ-5326-01	HNSC	11.3144812834246	11.3144812834246	Tumor
TCGA-CQ-5327-01	HNSC	11.3694446720586	11.3694446720586	Tumor
TCGA-CQ-5329-01	HNSC	10.9209259485808	10.9209259485808	Tumor
TCGA-CQ-5330-01	HNSC	11.3079521357475	11.3079521357475	Tumor
TCGA-CQ-5331-01	HNSC	11.0515488384404	11.0515488384404	Tumor
TCGA-CQ-5332-01	HNSC	11.2190474839219	11.2190474839219	Tumor
TCGA-CQ-5333-01	HNSC	10.36768775627	10.36768775627	Tumor
TCGA-CQ-5334-01	HNSC	10.8936579887497	10.8936579887497	Tumor
TCGA-CQ-6218-01	HNSC	11.9153640385764	11.9153640385764	Tumor
TCGA-CQ-6219-01	HNSC	11.7872822630336	11.7872822630336	Tumor
TCGA-CQ-6220-01	HNSC	11.4215599449018	11.4215599449018	Tumor
TCGA-CQ-6221-01	HNSC	10.1336174655156	10.1336174655156	Tumor
TCGA-CQ-6222-01	HNSC	11.0537290752755	11.0537290752755	Tumor
TCGA-CQ-6223-01	HNSC	10.8251734586514	10.8251734586514	Tumor
TCGA-CQ-6224-01	HNSC	10.8754498785807	10.8754498785807	Tumor
TCGA-CQ-6225-01	HNSC	11.7704037384156	11.7704037384156	Tumor
TCGA-CQ-6227-01	HNSC	12.277862735875	12.277862735875	Tumor
TCGA-CQ-6228-01	HNSC	11.4550600298156	11.4550600298156	Tumor
TCGA-CQ-6229-01	HNSC	11.4964993001134	11.4964993001134	Tumor
TCGA-CQ-7063-01	HNSC	10.7908127564167	10.7908127564167	Tumor
TCGA-CQ-7065-01	HNSC	11.2633161546953	11.2633161546953	Tumor
TCGA-CQ-7067-01	HNSC	11.4026656925784	11.4026656925784	Tumor
TCGA-CQ-7068-01	HNSC	10.9056577669989	10.9056577669989	Tumor
TCGA-CQ-7069-01	HNSC	10.523336517344	10.523336517344	Tumor
TCGA-CQ-7071-01	HNSC	10.9158868461821	10.9158868461821	Tumor
TCGA-CQ-7072-01	HNSC	11.0782242084828	11.0782242084828	Tumor
TCGA-CQ-A4C6-01	HNSC	10.9362183187113	10.9362183187113	Tumor
TCGA-CQ-A4C7-01	HNSC	11.2763512628669	11.2763512628669	Tumor
TCGA-CQ-A4C9-01	HNSC	11.2897710785064	11.2897710785064	Tumor
TCGA-CQ-A4CA-01	HNSC	10.5938299341534	10.5938299341534	Tumor
TCGA-CQ-A4CB-01	HNSC	11.6276159570774	11.6276159570774	Tumor
TCGA-CQ-A4CD-01	HNSC	11.2239292963772	11.2239292963772	Tumor
TCGA-CQ-A4CE-01	HNSC	11.5098244786172	11.5098244786172	Tumor
TCGA-CQ-A4CG-01	HNSC	11.1653090155972	11.1653090155972	Tumor
TCGA-CQ-A4CH-01	HNSC	11.3478593991485	11.3478593991485	Tumor
TCGA-CQ-A4CI-01	HNSC	11.8801612838816	11.8801612838816	Tumor
TCGA-CR-5243-01	HNSC	10.4246387098366	10.4246387098366	Tumor
TCGA-CR-5247-01	HNSC	11.0584112072298	11.0584112072298	Tumor
TCGA-CR-5248-01	HNSC	12.0411389211199	12.0411389211199	Tumor
TCGA-CR-5249-01	HNSC	10.5099926785145	10.5099926785145	Tumor
TCGA-CR-5250-01	HNSC	10.345349800032	10.345349800032	Tumor
TCGA-CR-6467-01	HNSC	10.503666754576	10.503666754576	Tumor
TCGA-CR-6470-01	HNSC	10.5390521563227	10.5390521563227	Tumor
TCGA-CR-6471-01	HNSC	10.0974132763007	10.0974132763007	Tumor
TCGA-CR-6472-01	HNSC	11.2582421272164	11.2582421272164	Tumor
TCGA-CR-6473-01	HNSC	11.7566855755382	11.7566855755382	Tumor
TCGA-CR-6474-01	HNSC	11.409539441219	11.409539441219	Tumor
TCGA-CR-6477-01	HNSC	11.234763553533	11.234763553533	Tumor
TCGA-CR-6478-01	HNSC	11.4728075902749	11.4728075902749	Tumor
TCGA-CR-6480-01	HNSC	10.2747275727873	10.2747275727873	Tumor
TCGA-CR-6481-01	HNSC	10.7775101277092	10.7775101277092	Tumor
TCGA-CR-6482-01	HNSC	11.7192604615807	11.7192604615807	Tumor
TCGA-CR-6484-01	HNSC	10.7834075421735	10.7834075421735	Tumor
TCGA-CR-6487-01	HNSC	12.3728813800999	12.3728813800999	Tumor
TCGA-CR-6488-01	HNSC	10.5475018840525	10.5475018840525	Tumor
TCGA-CR-6491-01	HNSC	10.8962567096346	10.8962567096346	Tumor
TCGA-CR-6492-01	HNSC	10.8018376703236	10.8018376703236	Tumor
TCGA-CR-6493-01	HNSC	11.4504947389655	11.4504947389655	Tumor
TCGA-CR-7364-01	HNSC	10.9708536543405	10.9708536543405	Tumor
TCGA-CR-7365-01	HNSC	11.1245736990162	11.1245736990162	Tumor
TCGA-CR-7367-01	HNSC	10.8997949522957	10.8997949522957	Tumor
TCGA-CR-7368-01	HNSC	10.8133082303253	10.8133082303253	Tumor
TCGA-CR-7369-01	HNSC	11.1288772018943	11.1288772018943	Tumor
TCGA-CR-7370-01	HNSC	11.3323610902585	11.3323610902585	Tumor
TCGA-CR-7371-01	HNSC	11.088616005888	11.088616005888	Tumor
TCGA-CR-7372-01	HNSC	11.0863883759971	11.0863883759971	Tumor
TCGA-CR-7373-01	HNSC	11.863152513801	11.863152513801	Tumor
TCGA-CR-7374-01	HNSC	11.2625940630532	11.2625940630532	Tumor
TCGA-CR-7376-01	HNSC	10.1769709620285	10.1769709620285	Tumor
TCGA-CR-7377-01	HNSC	10.935349243034	10.935349243034	Tumor
TCGA-CR-7379-01	HNSC	11.7638638397276	11.7638638397276	Tumor
TCGA-CR-7380-01	HNSC	11.4055297469352	11.4055297469352	Tumor
TCGA-CR-7382-01	HNSC	10.7786603336672	10.7786603336672	Tumor
TCGA-CR-7383-01	HNSC	11.7762109357259	11.7762109357259	Tumor
TCGA-CR-7385-01	HNSC	10.6631133084558	10.6631133084558	Tumor
TCGA-CR-7386-01	HNSC	10.4081067905327	10.4081067905327	Tumor
TCGA-CR-7388-01	HNSC	10.7911873132079	10.7911873132079	Tumor
TCGA-CR-7389-01	HNSC	10.172239971105	10.172239971105	Tumor
TCGA-CR-7390-01	HNSC	12.1547896345269	12.1547896345269	Tumor
TCGA-CR-7391-01	HNSC	10.4197074208103	10.4197074208103	Tumor
TCGA-CR-7392-01	HNSC	10.8271124263293	10.8271124263293	Tumor
TCGA-CR-7393-01	HNSC	10.385506535108	10.385506535108	Tumor
TCGA-CR-7394-01	HNSC	10.7666034431566	10.7666034431566	Tumor
TCGA-CR-7395-01	HNSC	10.8900742361803	10.8900742361803	Tumor
TCGA-CR-7397-01	HNSC	11.2112982016268	11.2112982016268	Tumor
TCGA-CR-7398-01	HNSC	11.7367147913934	11.7367147913934	Tumor
TCGA-CR-7399-01	HNSC	11.8013729034253	11.8013729034253	Tumor
TCGA-CR-7401-01	HNSC	10.5322779923242	10.5322779923242	Tumor
TCGA-CR-7402-01	HNSC	10.9328569553194	10.9328569553194	Tumor
TCGA-CR-7404-01	HNSC	11.0955288901699	11.0955288901699	Tumor
TCGA-CV-5430-01	HNSC	12.0450019451742	12.0450019451742	Tumor
TCGA-CV-5431-01	HNSC	11.6280718309897	11.6280718309897	Tumor
TCGA-CV-5432-01	HNSC	12.1487657277577	12.1487657277577	Tumor
TCGA-CV-5434-01	HNSC	11.7582190498967	11.7582190498967	Tumor
TCGA-CV-5435-01	HNSC	11.5835435287086	11.5835435287086	Tumor
TCGA-CV-5436-01	HNSC	11.3977174105214	11.3977174105214	Tumor
TCGA-CV-5439-01	HNSC	11.2559491452243	11.2559491452243	Tumor
TCGA-CV-5440-01	HNSC	11.119570168542	11.119570168542	Tumor
TCGA-CV-5441-01	HNSC	11.4405837140948	11.4405837140948	Tumor
TCGA-CV-5442-01	HNSC	11.872101535529	11.872101535529	Tumor
TCGA-CV-5443-01	HNSC	10.7537516006762	10.7537516006762	Tumor
TCGA-CV-5444-01	HNSC	10.930367747439	10.930367747439	Tumor
TCGA-CV-5966-01	HNSC	12.1764786139881	12.1764786139881	Tumor
TCGA-CV-5970-01	HNSC	11.6830472358246	11.6830472358246	Tumor
TCGA-CV-5971-01	HNSC	10.4801439228238	10.4801439228238	Tumor
TCGA-CV-5973-01	HNSC	10.4548339068989	10.4548339068989	Tumor
TCGA-CV-5976-01	HNSC	11.1070797318108	11.1070797318108	Tumor
TCGA-CV-5977-01	HNSC	12.1578205972136	12.1578205972136	Tumor
TCGA-CV-5978-01	HNSC	11.3618451058068	11.3618451058068	Tumor
TCGA-CV-5979-01	HNSC	10.9661665482002	10.9661665482002	Tumor
TCGA-CV-6003-01	HNSC	11.8443056140509	11.8443056140509	Tumor
TCGA-CV-6433-01	HNSC	11.5611208463868	11.5611208463868	Tumor
TCGA-CV-6436-01	HNSC	11.0386721192103	11.0386721192103	Tumor
TCGA-CV-6441-01	HNSC	11.1948491741032	11.1948491741032	Tumor
TCGA-CV-6933-01	HNSC	11.7142197550247	11.7142197550247	Tumor
TCGA-CV-6934-01	HNSC	10.4006233138374	10.4006233138374	Tumor
TCGA-CV-6935-01	HNSC	11.4281926512177	11.4281926512177	Tumor
TCGA-CV-6936-01	HNSC	12.047795331758	12.047795331758	Tumor
TCGA-CV-6937-01	HNSC	10.5483017510669	10.5483017510669	Tumor
TCGA-CV-6938-01	HNSC	11.2430549443177	11.2430549443177	Tumor
TCGA-CV-6939-01	HNSC	10.7117702038632	10.7117702038632	Tumor
TCGA-CV-6940-01	HNSC	11.9709614729041	11.9709614729041	Tumor
TCGA-CV-6941-01	HNSC	11.5488796921496	11.5488796921496	Tumor
TCGA-CV-6942-01	HNSC	11.5151429530188	11.5151429530188	Tumor
TCGA-CV-6943-01	HNSC	10.3768742239282	10.3768742239282	Tumor
TCGA-CV-6945-01	HNSC	11.1337715680454	11.1337715680454	Tumor
TCGA-CV-6948-01	HNSC	11.8581947406809	11.8581947406809	Tumor
TCGA-CV-6950-01	HNSC	10.9072887845962	10.9072887845962	Tumor
TCGA-CV-6951-01	HNSC	11.3702133316865	11.3702133316865	Tumor
TCGA-CV-6952-01	HNSC	10.965640007944	10.965640007944	Tumor
TCGA-CV-6953-01	HNSC	10.8621646464096	10.8621646464096	Tumor
TCGA-CV-6954-01	HNSC	10.527320607877	10.527320607877	Tumor
TCGA-CV-6955-01	HNSC	10.610563503925	10.610563503925	Tumor
TCGA-CV-6956-01	HNSC	11.237460946344	11.237460946344	Tumor
TCGA-CV-6959-01	HNSC	11.5629578693341	11.5629578693341	Tumor
TCGA-CV-6960-01	HNSC	11.3967546081982	11.3967546081982	Tumor
TCGA-CV-6961-01	HNSC	11.1921879994852	11.1921879994852	Tumor
TCGA-CV-6962-01	HNSC	11.9314245234604	11.9314245234604	Tumor
TCGA-CV-7089-01	HNSC	11.2858414341418	11.2858414341418	Tumor
TCGA-CV-7090-01	HNSC	11.4566880960102	11.4566880960102	Tumor
TCGA-CV-7091-01	HNSC	11.7079069415501	11.7079069415501	Tumor
TCGA-CV-7095-01	HNSC	10.8022174555662	10.8022174555662	Tumor
TCGA-CV-7097-01	HNSC	11.4898028128088	11.4898028128088	Tumor
TCGA-CV-7099-01	HNSC	11.3775955592607	11.3775955592607	Tumor
TCGA-CV-7100-01	HNSC	11.084283555206	11.084283555206	Tumor
TCGA-CV-7101-01	HNSC	11.4123475509136	11.4123475509136	Tumor
TCGA-CV-7102-01	HNSC	11.362546597829	11.362546597829	Tumor
TCGA-CV-7103-01	HNSC	10.5930269013729	10.5930269013729	Tumor
TCGA-CV-7104-01	HNSC	10.926599922152	10.926599922152	Tumor
TCGA-CV-7177-01	HNSC	10.8123137051603	10.8123137051603	Tumor
TCGA-CV-7178-01	HNSC	12.6390715915318	12.6390715915318	Tumor
TCGA-CV-7180-01	HNSC	11.7093423368841	11.7093423368841	Tumor
TCGA-CV-7183-01	HNSC	10.7618254514069	10.7618254514069	Tumor
TCGA-CV-7235-01	HNSC	12.6859948825233	12.6859948825233	Tumor
TCGA-CV-7236-01	HNSC	11.4130619515639	11.4130619515639	Tumor
TCGA-CV-7238-01	HNSC	10.9258659393618	10.9258659393618	Tumor
TCGA-CV-7242-01	HNSC	10.9571528397891	10.9571528397891	Tumor
TCGA-CV-7243-01	HNSC	11.7218254814419	11.7218254814419	Tumor
TCGA-CV-7245-01	HNSC	11.9950251237522	11.9950251237522	Tumor
TCGA-CV-7247-01	HNSC	11.8887204212645	11.8887204212645	Tumor
TCGA-CV-7248-01	HNSC	11.7851091231033	11.7851091231033	Tumor
TCGA-CV-7250-01	HNSC	10.9118638202716	10.9118638202716	Tumor
TCGA-CV-7252-01	HNSC	11.5763520700678	11.5763520700678	Tumor
TCGA-CV-7253-01	HNSC	11.2178789592103	11.2178789592103	Tumor
TCGA-CV-7254-01	HNSC	10.9724988075518	10.9724988075518	Tumor
TCGA-CV-7255-01	HNSC	11.5453796065573	11.5453796065573	Tumor
TCGA-CV-7261-01	HNSC	11.6013761749897	11.6013761749897	Tumor
TCGA-CV-7263-01	HNSC	11.2482952588914	11.2482952588914	Tumor
TCGA-CV-7406-01	HNSC	10.6054054368251	10.6054054368251	Tumor
TCGA-CV-7407-01	HNSC	11.1590576997819	11.1590576997819	Tumor
TCGA-CV-7409-01	HNSC	11.7024930562531	11.7024930562531	Tumor
TCGA-CV-7410-01	HNSC	10.8386209223736	10.8386209223736	Tumor
TCGA-CV-7411-01	HNSC	9.99753234752637	9.99753234752637	Tumor
TCGA-CV-7413-01	HNSC	10.8594027791826	10.8594027791826	Tumor
TCGA-CV-7414-01	HNSC	10.7992654295675	10.7992654295675	Tumor
TCGA-CV-7415-01	HNSC	11.0216046474885	11.0216046474885	Tumor
TCGA-CV-7416-01	HNSC	11.4569857769023	11.4569857769023	Tumor
TCGA-CV-7418-01	HNSC	11.8686913947185	11.8686913947185	Tumor
TCGA-CV-7421-01	HNSC	10.7818186798424	10.7818186798424	Tumor
TCGA-CV-7422-01	HNSC	11.6375713050469	11.6375713050469	Tumor
TCGA-CV-7423-01	HNSC	11.0314324167452	11.0314324167452	Tumor
TCGA-CV-7424-01	HNSC	11.2341827451623	11.2341827451623	Tumor
TCGA-CV-7425-01	HNSC	11.8248712536121	11.8248712536121	Tumor
TCGA-CV-7427-01	HNSC	10.676433149554	10.676433149554	Tumor
TCGA-CV-7428-01	HNSC	11.3750720219812	11.3750720219812	Tumor
TCGA-CV-7429-01	HNSC	11.4894867398293	11.4894867398293	Tumor
TCGA-CV-7430-01	HNSC	11.5160644077667	11.5160644077667	Tumor
TCGA-CV-7432-01	HNSC	12.0173895655302	12.0173895655302	Tumor
TCGA-CV-7433-01	HNSC	10.9049882907137	10.9049882907137	Tumor
TCGA-CV-7434-01	HNSC	11.5109668627141	11.5109668627141	Tumor
TCGA-CV-7435-01	HNSC	11.2006411768402	11.2006411768402	Tumor
TCGA-CV-7437-01	HNSC	12.4144844071355	12.4144844071355	Tumor
TCGA-CV-7438-01	HNSC	11.1470331653086	11.1470331653086	Tumor
TCGA-CV-7440-01	HNSC	11.5876415834912	11.5876415834912	Tumor
TCGA-CV-7446-01	HNSC	10.7792679294204	10.7792679294204	Tumor
TCGA-CV-7568-01	HNSC	10.899258725678	10.899258725678	Tumor
TCGA-CV-A45O-01	HNSC	9.47305019915862	9.47305019915862	Tumor
TCGA-CV-A45P-01	HNSC	10.9490095843285	10.9490095843285	Tumor
TCGA-CV-A45Q-01	HNSC	10.4440002559492	10.4440002559492	Tumor
TCGA-CV-A45R-01	HNSC	10.8636984560779	10.8636984560779	Tumor
TCGA-CV-A45T-01	HNSC	11.238577900109	11.238577900109	Tumor
TCGA-CV-A45U-01	HNSC	11.17069498469	11.17069498469	Tumor
TCGA-CV-A45V-01	HNSC	11.0718779490342	11.0718779490342	Tumor
TCGA-CV-A45W-01	HNSC	11.6008095999665	11.6008095999665	Tumor
TCGA-CV-A45X-01	HNSC	11.2637797465936	11.2637797465936	Tumor
TCGA-CV-A45Y-01	HNSC	10.7228758228096	10.7228758228096	Tumor
TCGA-CV-A45Z-01	HNSC	11.3667320125843	11.3667320125843	Tumor
TCGA-CV-A460-01	HNSC	11.146746853803	11.146746853803	Tumor
TCGA-CV-A461-01	HNSC	10.4731577866929	10.4731577866929	Tumor
TCGA-CV-A463-01	HNSC	11.0973540149293	11.0973540149293	Tumor
TCGA-CV-A464-01	HNSC	10.9083926207737	10.9083926207737	Tumor
TCGA-CV-A465-01	HNSC	11.5310061160246	11.5310061160246	Tumor
TCGA-CV-A468-01	HNSC	11.0836787644735	11.0836787644735	Tumor
TCGA-CV-A6JD-01	HNSC	10.6276980250132	10.6276980250132	Tumor
TCGA-CV-A6JE-01	HNSC	11.8297901121273	11.8297901121273	Tumor
TCGA-CV-A6JM-01	HNSC	10.81281105344	10.81281105344	Tumor
TCGA-CV-A6JN-01	HNSC	11.0086597149027	11.0086597149027	Tumor
TCGA-CV-A6JO-01	HNSC	11.1422347237812	11.1422347237812	Tumor
TCGA-CV-A6JT-01	HNSC	9.83149726795541	9.83149726795541	Tumor
TCGA-CV-A6JU-01	HNSC	11.1788204395794	11.1788204395794	Tumor
TCGA-CV-A6JY-01	HNSC	11.68948263116	11.68948263116	Tumor
TCGA-CV-A6JZ-01	HNSC	11.3047848066435	11.3047848066435	Tumor
TCGA-CV-A6K0-01	HNSC	11.1224786003402	11.1224786003402	Tumor
TCGA-CV-A6K1-01	HNSC	11.5029809378168	11.5029809378168	Tumor
TCGA-CV-A6K2-01	HNSC	10.744304079481	10.744304079481	Tumor
TCGA-CX-7082-01	HNSC	11.1149655942157	11.1149655942157	Tumor
TCGA-CX-7085-01	HNSC	10.1911209195868	10.1911209195868	Tumor
TCGA-CX-7086-01	HNSC	11.9978216337406	11.9978216337406	Tumor
TCGA-CX-7219-01	HNSC	10.8038889379474	10.8038889379474	Tumor
TCGA-CX-A4AQ-01	HNSC	10.3215448281123	10.3215448281123	Tumor
TCGA-D6-6515-01	HNSC	10.6276706695533	10.6276706695533	Tumor
TCGA-D6-6516-01	HNSC	12.2774792042063	12.2774792042063	Tumor
TCGA-D6-6517-01	HNSC	10.8501086830348	10.8501086830348	Tumor
TCGA-D6-6823-01	HNSC	12.1312524965017	12.1312524965017	Tumor
TCGA-D6-6824-01	HNSC	10.3927252699724	10.3927252699724	Tumor
TCGA-D6-6825-01	HNSC	10.9025107847563	10.9025107847563	Tumor
TCGA-D6-6826-01	HNSC	11.3399167927757	11.3399167927757	Tumor
TCGA-D6-6827-01	HNSC	11.2831694010306	11.2831694010306	Tumor
TCGA-D6-8568-01	HNSC	12.1684308131612	12.1684308131612	Tumor
TCGA-D6-8569-01	HNSC	11.2205899396957	11.2205899396957	Tumor
TCGA-D6-A4Z9-01	HNSC	11.287469986421	11.287469986421	Tumor
TCGA-D6-A4ZB-01	HNSC	11.0209660534183	11.0209660534183	Tumor
TCGA-D6-A6EK-01	HNSC	10.7489978500981	10.7489978500981	Tumor
TCGA-D6-A6EM-01	HNSC	11.5942546137873	11.5942546137873	Tumor
TCGA-D6-A6EN-01	HNSC	10.7381513852548	10.7381513852548	Tumor
TCGA-D6-A6EO-01	HNSC	11.6284774376534	11.6284774376534	Tumor
TCGA-D6-A6EP-01	HNSC	10.0921757180814	10.0921757180814	Tumor
TCGA-D6-A6EQ-01	HNSC	10.5294500762744	10.5294500762744	Tumor
TCGA-D6-A6ES-01	HNSC	10.4673304336967	10.4673304336967	Tumor
TCGA-D6-A74Q-01	HNSC	11.5004236464649	11.5004236464649	Tumor
TCGA-DQ-5624-01	HNSC	10.6932865692719	10.6932865692719	Tumor
TCGA-DQ-5625-01	HNSC	11.0799113958033	11.0799113958033	Tumor
TCGA-DQ-5629-01	HNSC	11.4289620425323	11.4289620425323	Tumor
TCGA-DQ-5630-01	HNSC	10.3602215979061	10.3602215979061	Tumor
TCGA-DQ-5631-01	HNSC	11.6330042820957	11.6330042820957	Tumor
TCGA-DQ-7588-01	HNSC	11.8670508871153	11.8670508871153	Tumor
TCGA-DQ-7589-01	HNSC	11.785509684391	11.785509684391	Tumor
TCGA-DQ-7590-01	HNSC	10.7776580627141	10.7776580627141	Tumor
TCGA-DQ-7591-01	HNSC	11.9112009641719	11.9112009641719	Tumor
TCGA-DQ-7592-01	HNSC	11.3445844180739	11.3445844180739	Tumor
TCGA-DQ-7593-01	HNSC	10.8494989317202	10.8494989317202	Tumor
TCGA-DQ-7594-01	HNSC	10.7671995810339	10.7671995810339	Tumor
TCGA-DQ-7595-01	HNSC	10.9723480200796	10.9723480200796	Tumor
TCGA-DQ-7596-01	HNSC	11.159385732692	11.159385732692	Tumor
TCGA-F7-7848-01	HNSC	11.2741160330416	11.2741160330416	Tumor
TCGA-F7-8298-01	HNSC	11.1460849386162	11.1460849386162	Tumor
TCGA-F7-8489-01	HNSC	10.6202473226096	10.6202473226096	Tumor
TCGA-F7-A50G-01	HNSC	10.7722568319698	10.7722568319698	Tumor
TCGA-F7-A50I-01	HNSC	11.4251949184916	11.4251949184916	Tumor
TCGA-F7-A50J-01	HNSC	11.3924569624256	11.3924569624256	Tumor
TCGA-F7-A61S-01	HNSC	11.1718648228734	11.1718648228734	Tumor
TCGA-F7-A61V-01	HNSC	11.4160532976372	11.4160532976372	Tumor
TCGA-F7-A61W-01	HNSC	11.5074230190982	11.5074230190982	Tumor
TCGA-F7-A620-01	HNSC	11.6756351243596	11.6756351243596	Tumor
TCGA-F7-A622-01	HNSC	11.2859916613088	11.2859916613088	Tumor
TCGA-F7-A623-01	HNSC	11.1482922613461	11.1482922613461	Tumor
TCGA-F7-A624-01	HNSC	11.5710036126395	11.5710036126395	Tumor
TCGA-H7-7774-01	HNSC	10.5961338366483	10.5961338366483	Tumor
TCGA-H7-8501-01	HNSC	11.4832666023642	11.4832666023642	Tumor
TCGA-H7-8502-01	HNSC	11.44027224583	11.44027224583	Tumor
TCGA-H7-A6C4-01	HNSC	11.0803645328465	11.0803645328465	Tumor
TCGA-H7-A76A-01	HNSC	10.1584077220166	10.1584077220166	Tumor
TCGA-HD-7229-01	HNSC	10.654582329202	10.654582329202	Tumor
TCGA-HD-7753-01	HNSC	11.2272188167317	11.2272188167317	Tumor
TCGA-HD-7754-01	HNSC	10.3954912931026	10.3954912931026	Tumor
TCGA-HD-7831-01	HNSC	10.2628700269174	10.2628700269174	Tumor
TCGA-HD-7832-01	HNSC	11.221514622205	11.221514622205	Tumor
TCGA-HD-7917-01	HNSC	12.2101751418142	12.2101751418142	Tumor
TCGA-HD-8224-01	HNSC	10.3217026561744	10.3217026561744	Tumor
TCGA-HD-8314-01	HNSC	10.3417967723918	10.3417967723918	Tumor
TCGA-HD-8634-01	HNSC	11.2286383423438	11.2286383423438	Tumor
TCGA-HD-8635-01	HNSC	10.8976261617915	10.8976261617915	Tumor
TCGA-HD-A4C1-01	HNSC	11.1461676946245	11.1461676946245	Tumor
TCGA-HD-A633-01	HNSC	11.6332223038008	11.6332223038008	Tumor
TCGA-HD-A634-01	HNSC	12.5084484609284	12.5084484609284	Tumor
TCGA-HD-A6HZ-01	HNSC	11.2960845253068	11.2960845253068	Tumor
TCGA-HD-A6I0-01	HNSC	10.6190094338784	10.6190094338784	Tumor
TCGA-HL-7533-01	HNSC	11.3240117346708	11.3240117346708	Tumor
TCGA-IQ-7630-01	HNSC	11.5609250774856	11.5609250774856	Tumor
TCGA-IQ-7631-01	HNSC	9.99292417814697	9.99292417814697	Tumor
TCGA-IQ-7632-01	HNSC	11.0825349505859	11.0825349505859	Tumor
TCGA-IQ-A61E-01	HNSC	11.768254637902	11.768254637902	Tumor
TCGA-IQ-A61G-01	HNSC	12.3585715373146	12.3585715373146	Tumor
TCGA-IQ-A61H-01	HNSC	11.2090816775611	11.2090816775611	Tumor
TCGA-IQ-A61I-01	HNSC	11.3240567531217	11.3240567531217	Tumor
TCGA-IQ-A61J-01	HNSC	10.611734900769	10.611734900769	Tumor
TCGA-IQ-A61O-01	HNSC	11.0413237613413	11.0413237613413	Tumor
TCGA-IQ-A6SG-01	HNSC	12.0716768737519	12.0716768737519	Tumor
TCGA-IQ-A6SH-01	HNSC	12.4397581761357	12.4397581761357	Tumor
TCGA-KU-A66S-01	HNSC	11.5507467853832	11.5507467853832	Tumor
TCGA-KU-A66T-01	HNSC	11.2484494468314	11.2484494468314	Tumor
TCGA-KU-A6H7-01	HNSC	11.0538987374368	11.0538987374368	Tumor
TCGA-KU-A6H7-06	HNSC	10.1110182671272	10.1110182671272	Tumor
TCGA-KU-A6H8-01	HNSC	10.5759457156949	10.5759457156949	Tumor
TCGA-MT-A51W-01	HNSC	10.9629755103882	10.9629755103882	Tumor
TCGA-MT-A51X-01	HNSC	11.5372038375946	11.5372038375946	Tumor
TCGA-MT-A67A-01	HNSC	11.37717256423	11.37717256423	Tumor
TCGA-MT-A67D-01	HNSC	11.5004983398385	11.5004983398385	Tumor
TCGA-MT-A67F-01	HNSC	10.5797024903428	10.5797024903428	Tumor
TCGA-MT-A7BN-01	HNSC	10.3601118355054	10.3601118355054	Tumor
TCGA-MZ-A5BI-01	HNSC	10.8069684341218	10.8069684341218	Tumor
TCGA-MZ-A6I9-01	HNSC	11.8448469674567	11.8448469674567	Tumor
TCGA-MZ-A7D7-01	HNSC	11.3574090475695	11.3574090475695	Tumor
TCGA-P3-A5Q5-01	HNSC	11.2080819099811	11.2080819099811	Tumor
TCGA-P3-A5Q6-01	HNSC	11.5573823263245	11.5573823263245	Tumor
TCGA-P3-A5QA-01	HNSC	10.8909710092573	10.8909710092573	Tumor
TCGA-P3-A5QE-01	HNSC	11.5596160858127	11.5596160858127	Tumor
TCGA-P3-A5QF-01	HNSC	11.4048701343525	11.4048701343525	Tumor
TCGA-P3-A6SW-01	HNSC	11.0294183751017	11.0294183751017	Tumor
TCGA-P3-A6SX-01	HNSC	11.2481766415693	11.2481766415693	Tumor
TCGA-P3-A6T0-01	HNSC	10.9886420868802	10.9886420868802	Tumor
TCGA-P3-A6T2-01	HNSC	11.3662293104375	11.3662293104375	Tumor
TCGA-P3-A6T3-01	HNSC	11.7589726883427	11.7589726883427	Tumor
TCGA-P3-A6T4-01	HNSC	11.9069507066496	11.9069507066496	Tumor
TCGA-P3-A6T5-01	HNSC	10.7985042026477	10.7985042026477	Tumor
TCGA-P3-A6T6-01	HNSC	12.5077401417605	12.5077401417605	Tumor
TCGA-P3-A6T7-01	HNSC	11.5191693652164	11.5191693652164	Tumor
TCGA-P3-A6T8-01	HNSC	10.8303171298102	10.8303171298102	Tumor
TCGA-QK-A64Z-01	HNSC	11.156121008175	11.156121008175	Tumor
TCGA-QK-A652-01	HNSC	10.8253960955483	10.8253960955483	Tumor
TCGA-QK-A6IF-01	HNSC	10.88382697939	10.88382697939	Tumor
TCGA-QK-A6IG-01	HNSC	12.0282928743965	12.0282928743965	Tumor
TCGA-QK-A6IH-01	HNSC	11.5339574892994	11.5339574892994	Tumor
TCGA-QK-A6II-01	HNSC	10.4427776593015	10.4427776593015	Tumor
TCGA-QK-A6IJ-01	HNSC	10.6036356167754	10.6036356167754	Tumor
TCGA-QK-A6V9-01	HNSC	11.5290839924028	11.5290839924028	Tumor
TCGA-QK-A6VB-01	HNSC	11.9888692717698	11.9888692717698	Tumor
TCGA-QK-A6VC-01	HNSC	11.1997091478119	11.1997091478119	Tumor
TCGA-QK-A8Z7-01	HNSC	12.1279072925112	12.1279072925112	Tumor
TCGA-QK-A8Z8-01	HNSC	11.0975449595225	11.0975449595225	Tumor
TCGA-QK-A8Z9-01	HNSC	11.1552230192543	11.1552230192543	Tumor
TCGA-QK-A8ZA-01	HNSC	11.215217489461	11.215217489461	Tumor
TCGA-QK-A8ZB-01	HNSC	11.1020216159196	11.1020216159196	Tumor
TCGA-QK-AA3J-01	HNSC	11.1368950146275	11.1368950146275	Tumor
TCGA-QK-AA3K-01	HNSC	11.0686372254857	11.0686372254857	Tumor
TCGA-RS-A6TO-01	HNSC	11.2701785043301	11.2701785043301	Tumor
TCGA-RS-A6TP-01	HNSC	11.0073917502077	11.0073917502077	Tumor
TCGA-T2-A6WX-01	HNSC	11.1457156616559	11.1457156616559	Tumor
TCGA-T2-A6WZ-01	HNSC	12.0258628052991	12.0258628052991	Tumor
TCGA-T2-A6X0-01	HNSC	10.9227553456304	10.9227553456304	Tumor
TCGA-T2-A6X2-01	HNSC	11.2759033302255	11.2759033302255	Tumor
TCGA-T3-A92M-01	HNSC	11.5605668948835	11.5605668948835	Tumor
TCGA-T3-A92N-01	HNSC	11.8773416561021	11.8773416561021	Tumor
TCGA-TN-A7HI-01	HNSC	11.2499074869786	11.2499074869786	Tumor
TCGA-TN-A7HJ-01	HNSC	12.1693738668283	12.1693738668283	Tumor
TCGA-TN-A7HL-01	HNSC	11.0008450815672	11.0008450815672	Tumor
TCGA-UF-A718-01	HNSC	10.9300128518212	10.9300128518212	Tumor
TCGA-UF-A719-01	HNSC	11.6462031675696	11.6462031675696	Tumor
TCGA-UF-A71A-01	HNSC	11.8913090544097	11.8913090544097	Tumor
TCGA-UF-A71A-06	HNSC	12.3603972003791	12.3603972003791	Tumor
TCGA-UF-A71B-01	HNSC	12.304531005585	12.304531005585	Tumor
TCGA-UF-A71D-01	HNSC	11.4876692311243	11.4876692311243	Tumor
TCGA-UF-A71E-01	HNSC	11.745884369142	11.745884369142	Tumor
TCGA-UF-A7J9-01	HNSC	10.7025882879345	10.7025882879345	Tumor
TCGA-UF-A7JA-01	HNSC	11.2413873639989	11.2413873639989	Tumor
TCGA-UF-A7JC-01	HNSC	11.2695182814576	11.2695182814576	Tumor
TCGA-UF-A7JD-01	HNSC	11.3368970276645	11.3368970276645	Tumor
TCGA-UF-A7JF-01	HNSC	10.8827805878836	10.8827805878836	Tumor
TCGA-UF-A7JH-01	HNSC	11.398759721794	11.398759721794	Tumor
TCGA-UF-A7JJ-01	HNSC	10.7723228225833	10.7723228225833	Tumor
TCGA-UF-A7JK-01	HNSC	11.4367011330445	11.4367011330445	Tumor
TCGA-UF-A7JO-01	HNSC	11.4663059280416	11.4663059280416	Tumor
TCGA-UF-A7JS-01	HNSC	10.6115136073101	10.6115136073101	Tumor
TCGA-UF-A7JT-01	HNSC	11.3477265497138	11.3477265497138	Tumor
TCGA-UF-A7JV-01	HNSC	11.015965541108	11.015965541108	Tumor
TCGA-UP-A6WW-01	HNSC	10.7811957615907	10.7811957615907	Tumor
TCGA-WA-A7GZ-01	HNSC	13.0260720974703	13.0260720974703	Tumor
TCGA-WA-A7H4-01	HNSC	11.7984312981456	11.7984312981456	Tumor
TCGA-2A-A8VL-01	PRAD	9.99588018817637	9.99588018817637	Tumor
TCGA-2A-A8VO-01	PRAD	10.4884226203029	10.4884226203029	Tumor
TCGA-2A-A8VT-01	PRAD	10.6088646730287	10.6088646730287	Tumor
TCGA-2A-A8VV-01	PRAD	10.7707382141585	10.7707382141585	Tumor
TCGA-2A-A8VX-01	PRAD	10.6883115130791	10.6883115130791	Tumor
TCGA-2A-A8W1-01	PRAD	10.9670172618994	10.9670172618994	Tumor
TCGA-2A-A8W3-01	PRAD	11.0271250163544	11.0271250163544	Tumor
TCGA-2A-AAYF-01	PRAD	10.6871219427732	10.6871219427732	Tumor
TCGA-2A-AAYO-01	PRAD	10.4377000636342	10.4377000636342	Tumor
TCGA-2A-AAYU-01	PRAD	10.5515064047559	10.5515064047559	Tumor
TCGA-4L-AA1F-01	PRAD	9.97903928174881	9.97903928174881	Tumor
TCGA-CH-5737-01	PRAD	10.6196147566297	10.6196147566297	Tumor
TCGA-CH-5738-01	PRAD	10.4167236495968	10.4167236495968	Tumor
TCGA-CH-5739-01	PRAD	10.5517082616207	10.5517082616207	Tumor
TCGA-CH-5740-01	PRAD	10.6213284597906	10.6213284597906	Tumor
TCGA-CH-5741-01	PRAD	10.6555486113899	10.6555486113899	Tumor
TCGA-CH-5743-01	PRAD	10.238130027858	10.238130027858	Tumor
TCGA-CH-5744-01	PRAD	10.4037363857355	10.4037363857355	Tumor
TCGA-CH-5745-01	PRAD	10.4831305359037	10.4831305359037	Tumor
TCGA-CH-5746-01	PRAD	10.6277983239287	10.6277983239287	Tumor
TCGA-CH-5748-01	PRAD	10.7428820210004	10.7428820210004	Tumor
TCGA-CH-5750-01	PRAD	10.951357576513	10.951357576513	Tumor
TCGA-CH-5751-01	PRAD	11.0645474286689	11.0645474286689	Tumor
TCGA-CH-5752-01	PRAD	11.0294942975196	11.0294942975196	Tumor
TCGA-CH-5753-01	PRAD	10.6991559809013	10.6991559809013	Tumor
TCGA-CH-5754-01	PRAD	10.7676465228428	10.7676465228428	Tumor
TCGA-CH-5761-01	PRAD	11.0630916789351	11.0630916789351	Tumor
TCGA-CH-5762-01	PRAD	10.9333218207329	10.9333218207329	Tumor
TCGA-CH-5763-01	PRAD	10.1028942924644	10.1028942924644	Tumor
TCGA-CH-5764-01	PRAD	10.7032547337481	10.7032547337481	Tumor
TCGA-CH-5765-01	PRAD	10.9020208041749	10.9020208041749	Tumor
TCGA-CH-5766-01	PRAD	10.4358681622056	10.4358681622056	Tumor
TCGA-CH-5767-01	PRAD	10.3183846355617	10.3183846355617	Tumor
TCGA-CH-5768-01	PRAD	11.0281339907008	11.0281339907008	Tumor
TCGA-CH-5769-01	PRAD	10.7000148235051	10.7000148235051	Tumor
TCGA-CH-5771-01	PRAD	10.0257624726659	10.0257624726659	Tumor
TCGA-CH-5772-01	PRAD	10.820904914963	10.820904914963	Tumor
TCGA-CH-5788-01	PRAD	11.2452020911363	11.2452020911363	Tumor
TCGA-CH-5789-01	PRAD	10.0666139560761	10.0666139560761	Tumor
TCGA-CH-5790-01	PRAD	10.604905288955	10.604905288955	Tumor
TCGA-CH-5791-01	PRAD	10.3516018295138	10.3516018295138	Tumor
TCGA-CH-5792-01	PRAD	10.2678049674174	10.2678049674174	Tumor
TCGA-CH-5794-01	PRAD	10.7373487591496	10.7373487591496	Tumor
TCGA-EJ-5494-01	PRAD	10.8971572140442	10.8971572140442	Tumor
TCGA-EJ-5495-01	PRAD	10.2753679555612	10.2753679555612	Tumor
TCGA-EJ-5496-01	PRAD	10.7723805618941	10.7723805618941	Tumor
TCGA-EJ-5497-01	PRAD	10.5380142845568	10.5380142845568	Tumor
TCGA-EJ-5498-01	PRAD	10.3561768305164	10.3561768305164	Tumor
TCGA-EJ-5499-01	PRAD	10.9945372980398	10.9945372980398	Tumor
TCGA-EJ-5501-01	PRAD	10.4882117109873	10.4882117109873	Tumor
TCGA-EJ-5502-01	PRAD	10.2005676174887	10.2005676174887	Tumor
TCGA-EJ-5503-01	PRAD	10.1732773732055	10.1732773732055	Tumor
TCGA-EJ-5504-01	PRAD	10.6770412922109	10.6770412922109	Tumor
TCGA-EJ-5505-01	PRAD	10.70309896879	10.70309896879	Tumor
TCGA-EJ-5506-01	PRAD	10.3553180572288	10.3553180572288	Tumor
TCGA-EJ-5507-01	PRAD	10.4297101045131	10.4297101045131	Tumor
TCGA-EJ-5508-01	PRAD	10.6486901275838	10.6486901275838	Tumor
TCGA-EJ-5509-01	PRAD	10.6307767569097	10.6307767569097	Tumor
TCGA-EJ-5510-01	PRAD	10.4197495500585	10.4197495500585	Tumor
TCGA-EJ-5511-01	PRAD	10.5071504361063	10.5071504361063	Tumor
TCGA-EJ-5512-01	PRAD	10.6090956099125	10.6090956099125	Tumor
TCGA-EJ-5514-01	PRAD	10.6864129823523	10.6864129823523	Tumor
TCGA-EJ-5515-01	PRAD	10.1344904956192	10.1344904956192	Tumor
TCGA-EJ-5516-01	PRAD	10.3540068918126	10.3540068918126	Tumor
TCGA-EJ-5517-01	PRAD	10.7227392362967	10.7227392362967	Tumor
TCGA-EJ-5518-01	PRAD	10.7070225790328	10.7070225790328	Tumor
TCGA-EJ-5519-01	PRAD	10.7727104564901	10.7727104564901	Tumor
TCGA-EJ-5521-01	PRAD	10.336562347403	10.336562347403	Tumor
TCGA-EJ-5522-01	PRAD	10.3295609142279	10.3295609142279	Tumor
TCGA-EJ-5524-01	PRAD	10.3466466943234	10.3466466943234	Tumor
TCGA-EJ-5525-01	PRAD	11.1856869403984	11.1856869403984	Tumor
TCGA-EJ-5526-01	PRAD	10.3391151099354	10.3391151099354	Tumor
TCGA-EJ-5527-01	PRAD	10.3139033691245	10.3139033691245	Tumor
TCGA-EJ-5530-01	PRAD	10.7175907497957	10.7175907497957	Tumor
TCGA-EJ-5531-01	PRAD	10.1789386756736	10.1789386756736	Tumor
TCGA-EJ-5532-01	PRAD	10.6748807832206	10.6748807832206	Tumor
TCGA-EJ-5542-01	PRAD	10.727554630552	10.727554630552	Tumor
TCGA-EJ-7115-01	PRAD	10.4378456832401	10.4378456832401	Tumor
TCGA-EJ-7123-01	PRAD	10.6923103677582	10.6923103677582	Tumor
TCGA-EJ-7125-01	PRAD	10.1717272440763	10.1717272440763	Tumor
TCGA-EJ-7218-01	PRAD	10.7204067340569	10.7204067340569	Tumor
TCGA-EJ-7312-01	PRAD	10.3944841312273	10.3944841312273	Tumor
TCGA-EJ-7314-01	PRAD	10.7725207763148	10.7725207763148	Tumor
TCGA-EJ-7315-01	PRAD	10.5718474298142	10.5718474298142	Tumor
TCGA-EJ-7317-01	PRAD	10.5845303789036	10.5845303789036	Tumor
TCGA-EJ-7318-01	PRAD	10.42707185098	10.42707185098	Tumor
TCGA-EJ-7321-01	PRAD	10.9970453690009	10.9970453690009	Tumor
TCGA-EJ-7325-01	PRAD	10.461111052585	10.461111052585	Tumor
TCGA-EJ-7327-01	PRAD	10.4448492472639	10.4448492472639	Tumor
TCGA-EJ-7328-01	PRAD	10.8171195692652	10.8171195692652	Tumor
TCGA-EJ-7330-01	PRAD	10.4162063975764	10.4162063975764	Tumor
TCGA-EJ-7331-01	PRAD	10.3307264477234	10.3307264477234	Tumor
TCGA-EJ-7781-01	PRAD	10.602791639851	10.602791639851	Tumor
TCGA-EJ-7782-01	PRAD	10.3624150940538	10.3624150940538	Tumor
TCGA-EJ-7783-01	PRAD	10.414854333008	10.414854333008	Tumor
TCGA-EJ-7784-01	PRAD	10.5834777146881	10.5834777146881	Tumor
TCGA-EJ-7785-01	PRAD	10.3380343601563	10.3380343601563	Tumor
TCGA-EJ-7786-01	PRAD	10.4436480885828	10.4436480885828	Tumor
TCGA-EJ-7788-01	PRAD	10.6402178176396	10.6402178176396	Tumor
TCGA-EJ-7789-01	PRAD	10.6629175548682	10.6629175548682	Tumor
TCGA-EJ-7791-01	PRAD	10.1200563948534	10.1200563948534	Tumor
TCGA-EJ-7792-01	PRAD	10.3402840819161	10.3402840819161	Tumor
TCGA-EJ-7793-01	PRAD	10.3646052602379	10.3646052602379	Tumor
TCGA-EJ-7794-01	PRAD	10.2380464096364	10.2380464096364	Tumor
TCGA-EJ-7797-01	PRAD	10.8857421240423	10.8857421240423	Tumor
TCGA-EJ-8468-01	PRAD	9.99811086195946	9.99811086195946	Tumor
TCGA-EJ-8469-01	PRAD	11.2617012225904	11.2617012225904	Tumor
TCGA-EJ-8470-01	PRAD	10.6265303974141	10.6265303974141	Tumor
TCGA-EJ-8472-01	PRAD	10.404322000965	10.404322000965	Tumor
TCGA-EJ-8474-01	PRAD	10.6087076148297	10.6087076148297	Tumor
TCGA-EJ-A46B-01	PRAD	10.0331476517817	10.0331476517817	Tumor
TCGA-EJ-A46D-01	PRAD	10.4489938414651	10.4489938414651	Tumor
TCGA-EJ-A46E-01	PRAD	10.1409064398628	10.1409064398628	Tumor
TCGA-EJ-A46F-01	PRAD	10.4303584597903	10.4303584597903	Tumor
TCGA-EJ-A46G-01	PRAD	9.90888194317571	9.90888194317571	Tumor
TCGA-EJ-A46H-01	PRAD	9.71677831436055	9.71677831436055	Tumor
TCGA-EJ-A46I-01	PRAD	10.230849056631	10.230849056631	Tumor
TCGA-EJ-A65E-01	PRAD	10.3952449248418	10.3952449248418	Tumor
TCGA-EJ-A65F-01	PRAD	10.5459008183928	10.5459008183928	Tumor
TCGA-EJ-A65G-01	PRAD	10.4487770880808	10.4487770880808	Tumor
TCGA-EJ-A65J-01	PRAD	10.2862689626798	10.2862689626798	Tumor
TCGA-EJ-A65M-01	PRAD	10.5136683870067	10.5136683870067	Tumor
TCGA-EJ-A6RA-01	PRAD	10.5000849879938	10.5000849879938	Tumor
TCGA-EJ-A6RC-01	PRAD	10.3417634213215	10.3417634213215	Tumor
TCGA-EJ-A7NF-01	PRAD	10.8762867109009	10.8762867109009	Tumor
TCGA-EJ-A7NG-01	PRAD	10.2587780061596	10.2587780061596	Tumor
TCGA-EJ-A7NH-01	PRAD	10.3814672455605	10.3814672455605	Tumor
TCGA-EJ-A7NJ-01	PRAD	10.0275881264398	10.0275881264398	Tumor
TCGA-EJ-A7NK-01	PRAD	10.1728899970418	10.1728899970418	Tumor
TCGA-EJ-A7NM-01	PRAD	10.6376573364788	10.6376573364788	Tumor
TCGA-EJ-A7NN-01	PRAD	10.3048760500449	10.3048760500449	Tumor
TCGA-EJ-A8FN-01	PRAD	10.3573540603172	10.3573540603172	Tumor
TCGA-EJ-A8FO-01	PRAD	10.1521707406472	10.1521707406472	Tumor
TCGA-EJ-A8FP-01	PRAD	10.0352802390745	10.0352802390745	Tumor
TCGA-EJ-A8FS-01	PRAD	10.6611813041812	10.6611813041812	Tumor
TCGA-EJ-A8FU-01	PRAD	10.1484511600152	10.1484511600152	Tumor
TCGA-EJ-AB20-01	PRAD	10.0839712224191	10.0839712224191	Tumor
TCGA-EJ-AB27-01	PRAD	10.4147380808116	10.4147380808116	Tumor
TCGA-FC-7708-01	PRAD	10.0717439019599	10.0717439019599	Tumor
TCGA-FC-7961-01	PRAD	10.1271560508774	10.1271560508774	Tumor
TCGA-FC-A4JI-01	PRAD	11.0139367525064	11.0139367525064	Tumor
TCGA-FC-A5OB-01	PRAD	11.0409266679533	11.0409266679533	Tumor
TCGA-FC-A8O0-01	PRAD	10.018228002943	10.018228002943	Tumor
TCGA-G9-6329-01	PRAD	10.6008699833076	10.6008699833076	Tumor
TCGA-G9-6332-01	PRAD	10.8918064824339	10.8918064824339	Tumor
TCGA-G9-6333-01	PRAD	10.1180585792827	10.1180585792827	Tumor
TCGA-G9-6336-01	PRAD	10.5226697967761	10.5226697967761	Tumor
TCGA-G9-6338-01	PRAD	10.032569246179	10.032569246179	Tumor
TCGA-G9-6339-01	PRAD	10.6443610446946	10.6443610446946	Tumor
TCGA-G9-6342-01	PRAD	10.5584111462937	10.5584111462937	Tumor
TCGA-G9-6343-01	PRAD	10.5045508776142	10.5045508776142	Tumor
TCGA-G9-6348-01	PRAD	10.8036629569385	10.8036629569385	Tumor
TCGA-G9-6351-01	PRAD	10.255524337259	10.255524337259	Tumor
TCGA-G9-6353-01	PRAD	10.2712762591759	10.2712762591759	Tumor
TCGA-G9-6354-01	PRAD	10.2878854925678	10.2878854925678	Tumor
TCGA-G9-6356-01	PRAD	10.61837632478	10.61837632478	Tumor
TCGA-G9-6361-01	PRAD	10.4536204605768	10.4536204605768	Tumor
TCGA-G9-6362-01	PRAD	10.3873173008004	10.3873173008004	Tumor
TCGA-G9-6363-01	PRAD	10.5303087884976	10.5303087884976	Tumor
TCGA-G9-6364-01	PRAD	10.1893180444894	10.1893180444894	Tumor
TCGA-G9-6365-01	PRAD	10.7642413104171	10.7642413104171	Tumor
TCGA-G9-6366-01	PRAD	10.6497142458048	10.6497142458048	Tumor
TCGA-G9-6367-01	PRAD	9.85083848225507	9.85083848225507	Tumor
TCGA-G9-6369-01	PRAD	11.0000915744155	11.0000915744155	Tumor
TCGA-G9-6370-01	PRAD	10.1516381468843	10.1516381468843	Tumor
TCGA-G9-6371-01	PRAD	11.2079965318633	11.2079965318633	Tumor
TCGA-G9-6373-01	PRAD	10.7726279899129	10.7726279899129	Tumor
TCGA-G9-6377-01	PRAD	10.7801296196253	10.7801296196253	Tumor
TCGA-G9-6378-01	PRAD	10.3161231094753	10.3161231094753	Tumor
TCGA-G9-6384-01	PRAD	10.2726647731141	10.2726647731141	Tumor
TCGA-G9-6385-01	PRAD	10.2154116578018	10.2154116578018	Tumor
TCGA-G9-6494-01	PRAD	10.2687291233135	10.2687291233135	Tumor
TCGA-G9-6496-01	PRAD	10.6387888514095	10.6387888514095	Tumor
TCGA-G9-6498-01	PRAD	10.6034687154517	10.6034687154517	Tumor
TCGA-G9-6499-01	PRAD	10.9654668568347	10.9654668568347	Tumor
TCGA-G9-7509-01	PRAD	10.3520103107626	10.3520103107626	Tumor
TCGA-G9-7510-01	PRAD	10.5538884374145	10.5538884374145	Tumor
TCGA-G9-7519-01	PRAD	10.3961873238569	10.3961873238569	Tumor
TCGA-G9-7521-01	PRAD	10.2586249182001	10.2586249182001	Tumor
TCGA-G9-7522-01	PRAD	10.3890935219045	10.3890935219045	Tumor
TCGA-G9-7523-01	PRAD	10.1259945645129	10.1259945645129	Tumor
TCGA-G9-7525-01	PRAD	10.641654400546	10.641654400546	Tumor
TCGA-G9-A9S0-01	PRAD	10.8927932364515	10.8927932364515	Tumor
TCGA-G9-A9S4-01	PRAD	10.8547904818568	10.8547904818568	Tumor
TCGA-G9-A9S7-01	PRAD	10.716982323235	10.716982323235	Tumor
TCGA-H9-7775-01	PRAD	10.5116735998184	10.5116735998184	Tumor
TCGA-H9-A6BX-01	PRAD	9.97752321464851	9.97752321464851	Tumor
TCGA-HC-7075-01	PRAD	10.8411397319409	10.8411397319409	Tumor
TCGA-HC-7077-01	PRAD	10.9815316065104	10.9815316065104	Tumor
TCGA-HC-7078-01	PRAD	10.5375484545136	10.5375484545136	Tumor
TCGA-HC-7079-01	PRAD	10.0394126027613	10.0394126027613	Tumor
TCGA-HC-7080-01	PRAD	11.0051402949841	11.0051402949841	Tumor
TCGA-HC-7081-01	PRAD	10.0197991952379	10.0197991952379	Tumor
TCGA-HC-7209-01	PRAD	10.3163946798613	10.3163946798613	Tumor
TCGA-HC-7210-01	PRAD	9.98329291711399	9.98329291711399	Tumor
TCGA-HC-7211-01	PRAD	10.4990286598537	10.4990286598537	Tumor
TCGA-HC-7212-01	PRAD	10.9087003428788	10.9087003428788	Tumor
TCGA-HC-7213-01	PRAD	10.4240192818338	10.4240192818338	Tumor
TCGA-HC-7230-01	PRAD	10.9696887001262	10.9696887001262	Tumor
TCGA-HC-7231-01	PRAD	10.6183487919941	10.6183487919941	Tumor
TCGA-HC-7232-01	PRAD	10.5072594754834	10.5072594754834	Tumor
TCGA-HC-7233-01	PRAD	10.8748276978277	10.8748276978277	Tumor
TCGA-HC-7736-01	PRAD	10.3199204508324	10.3199204508324	Tumor
TCGA-HC-7737-01	PRAD	10.3755173535464	10.3755173535464	Tumor
TCGA-HC-7738-01	PRAD	10.6369417611007	10.6369417611007	Tumor
TCGA-HC-7740-01	PRAD	9.97813841506996	9.97813841506996	Tumor
TCGA-HC-7742-01	PRAD	10.3621630116417	10.3621630116417	Tumor
TCGA-HC-7744-01	PRAD	10.9661160663681	10.9661160663681	Tumor
TCGA-HC-7745-01	PRAD	10.4929847672226	10.4929847672226	Tumor
TCGA-HC-7747-01	PRAD	10.7698708946836	10.7698708946836	Tumor
TCGA-HC-7748-01	PRAD	10.2408151781639	10.2408151781639	Tumor
TCGA-HC-7749-01	PRAD	10.85446325002	10.85446325002	Tumor
TCGA-HC-7750-01	PRAD	10.3780563742119	10.3780563742119	Tumor
TCGA-HC-7752-01	PRAD	10.3182716434139	10.3182716434139	Tumor
TCGA-HC-7817-01	PRAD	10.397428637285	10.397428637285	Tumor
TCGA-HC-7818-01	PRAD	10.6768121671047	10.6768121671047	Tumor
TCGA-HC-7819-01	PRAD	10.8050586307911	10.8050586307911	Tumor
TCGA-HC-7820-01	PRAD	10.6972803659365	10.6972803659365	Tumor
TCGA-HC-7821-01	PRAD	10.2625177233021	10.2625177233021	Tumor
TCGA-HC-8213-01	PRAD	11.0711740629032	11.0711740629032	Tumor
TCGA-HC-8216-01	PRAD	10.7788409969733	10.7788409969733	Tumor
TCGA-HC-8256-01	PRAD	10.9666496421053	10.9666496421053	Tumor
TCGA-HC-8257-01	PRAD	11.1356708137237	11.1356708137237	Tumor
TCGA-HC-8258-01	PRAD	10.4540216277987	10.4540216277987	Tumor
TCGA-HC-8259-01	PRAD	10.7696891045148	10.7696891045148	Tumor
TCGA-HC-8260-01	PRAD	10.4298879083425	10.4298879083425	Tumor
TCGA-HC-8261-01	PRAD	10.599178293699	10.599178293699	Tumor
TCGA-HC-8262-01	PRAD	10.9544144433471	10.9544144433471	Tumor
TCGA-HC-8264-01	PRAD	10.2236276830327	10.2236276830327	Tumor
TCGA-HC-8265-01	PRAD	10.6945581267099	10.6945581267099	Tumor
TCGA-HC-8266-01	PRAD	10.3840174183425	10.3840174183425	Tumor
TCGA-HC-A48F-01	PRAD	10.6076447130239	10.6076447130239	Tumor
TCGA-HC-A4ZV-01	PRAD	10.8099127928262	10.8099127928262	Tumor
TCGA-HC-A631-01	PRAD	10.6085505395307	10.6085505395307	Tumor
TCGA-HC-A632-01	PRAD	10.6682645274456	10.6682645274456	Tumor
TCGA-HC-A76W-01	PRAD	10.7993787694322	10.7993787694322	Tumor
TCGA-HC-A76X-01	PRAD	11.0324590473865	11.0324590473865	Tumor
TCGA-HC-A8CY-01	PRAD	10.3655897513115	10.3655897513115	Tumor
TCGA-HC-A8D0-01	PRAD	10.9907421833065	10.9907421833065	Tumor
TCGA-HC-A8D1-01	PRAD	10.5265481432243	10.5265481432243	Tumor
TCGA-HC-A9TE-01	PRAD	9.6062108660875	9.6062108660875	Tumor
TCGA-HC-A9TH-01	PRAD	10.5460166176778	10.5460166176778	Tumor
TCGA-HI-7168-01	PRAD	10.7389113562045	10.7389113562045	Tumor
TCGA-HI-7169-01	PRAD	9.71031914055802	9.71031914055802	Tumor
TCGA-HI-7170-01	PRAD	10.4533220844142	10.4533220844142	Tumor
TCGA-HI-7171-01	PRAD	11.1769771932054	11.1769771932054	Tumor
TCGA-J4-8198-01	PRAD	10.4951454940729	10.4951454940729	Tumor
TCGA-J4-8200-01	PRAD	10.5218065242953	10.5218065242953	Tumor
TCGA-J4-A67T-01	PRAD	10.6325863150452	10.6325863150452	Tumor
TCGA-J4-A6G1-01	PRAD	10.3876942577569	10.3876942577569	Tumor
TCGA-J4-A6G3-01	PRAD	10.331107283373	10.331107283373	Tumor
TCGA-J4-A83I-01	PRAD	10.4115321728057	10.4115321728057	Tumor
TCGA-J4-A83J-01	PRAD	10.2633513694345	10.2633513694345	Tumor
TCGA-J4-A83K-01	PRAD	10.7228416773936	10.7228416773936	Tumor
TCGA-J4-A83L-01	PRAD	10.3980061259677	10.3980061259677	Tumor
TCGA-J4-A83M-01	PRAD	10.7806135817028	10.7806135817028	Tumor
TCGA-J4-A83N-01	PRAD	10.7551129056544	10.7551129056544	Tumor
TCGA-J4-AATV-01	PRAD	10.1628067046991	10.1628067046991	Tumor
TCGA-J4-AATZ-01	PRAD	10.30455667289	10.30455667289	Tumor
TCGA-J4-AAU2-01	PRAD	10.2829841417533	10.2829841417533	Tumor
TCGA-J9-A52B-01	PRAD	10.3854202514546	10.3854202514546	Tumor
TCGA-J9-A52C-01	PRAD	9.98222355172319	9.98222355172319	Tumor
TCGA-J9-A52D-01	PRAD	10.5950243186136	10.5950243186136	Tumor
TCGA-J9-A52E-01	PRAD	10.759455476226	10.759455476226	Tumor
TCGA-J9-A8CK-01	PRAD	10.5217182059408	10.5217182059408	Tumor
TCGA-J9-A8CL-01	PRAD	10.2368752453669	10.2368752453669	Tumor
TCGA-J9-A8CM-01	PRAD	10.5047792707739	10.5047792707739	Tumor
TCGA-J9-A8CN-01	PRAD	10.6687254637107	10.6687254637107	Tumor
TCGA-J9-A8CP-01	PRAD	10.4754193269281	10.4754193269281	Tumor
TCGA-KC-A4BL-01	PRAD	10.4618477479411	10.4618477479411	Tumor
TCGA-KC-A4BN-01	PRAD	10.7023978182852	10.7023978182852	Tumor
TCGA-KC-A4BR-01	PRAD	10.2992423678603	10.2992423678603	Tumor
TCGA-KC-A4BV-01	PRAD	10.1058299567935	10.1058299567935	Tumor
TCGA-KC-A7F3-01	PRAD	10.909795601082	10.909795601082	Tumor
TCGA-KC-A7F5-01	PRAD	10.5401377275693	10.5401377275693	Tumor
TCGA-KC-A7F6-01	PRAD	10.9903876518027	10.9903876518027	Tumor
TCGA-KC-A7FA-01	PRAD	10.6935914968306	10.6935914968306	Tumor
TCGA-KC-A7FD-01	PRAD	11.2011743700016	11.2011743700016	Tumor
TCGA-KC-A7FE-01	PRAD	10.2267975022765	10.2267975022765	Tumor
TCGA-KK-A59V-01	PRAD	10.4733201677774	10.4733201677774	Tumor
TCGA-KK-A59X-01	PRAD	10.1679700279288	10.1679700279288	Tumor
TCGA-KK-A59Y-01	PRAD	10.3642222210935	10.3642222210935	Tumor
TCGA-KK-A59Z-01	PRAD	10.225701508529	10.225701508529	Tumor
TCGA-KK-A5A1-01	PRAD	11.2665581739747	11.2665581739747	Tumor
TCGA-KK-A6DY-01	PRAD	10.6532839872982	10.6532839872982	Tumor
TCGA-KK-A6E0-01	PRAD	10.7956581935847	10.7956581935847	Tumor
TCGA-KK-A6E1-01	PRAD	10.6711252700312	10.6711252700312	Tumor
TCGA-KK-A6E2-01	PRAD	11.0957464449948	11.0957464449948	Tumor
TCGA-KK-A6E5-01	PRAD	10.6061460780657	10.6061460780657	Tumor
TCGA-KK-A6E6-01	PRAD	10.6396391664075	10.6396391664075	Tumor
TCGA-KK-A7AP-01	PRAD	11.1543940968905	11.1543940968905	Tumor
TCGA-KK-A7AQ-01	PRAD	10.1927243253713	10.1927243253713	Tumor
[truncated: 8,888 more rows]
