# Supplementary material for: Identifying and validating the roles of the cuproptosis-related gene DKC1 in cancer with a focus on esophageal carcinoma
Source: J Cancer Res Clin Oncol. 2024 Aug 5;150(8):382. doi: 10.1007/s00432-024-05870-8 (PMC11300667; doi:10.1007/s00432-024-05870-8)
Supplement: Supplementary file 1 — Supplementary file1 (ZIP 3490 KB) [file 432_2024_5870_MOESM1_ESM.zip › Supplementary material/SupplementaryTable2.txt]

gene	tumor	Correlation	Pvalue
GATA3	ACC	-0.469503546099291	0.00112812464510954
PI3KP110ALPHA	ACC	-0.499722479185939	0.000481116364586728
ASNS	BRCA	0.501336628418888	6.19799646580167e-57
CYCLINB1	BRCA	0.535930992996985	2.76531740333091e-66
CYCLINE1	BRCA	0.471771087244636	9.44274768590172e-50
FOXM1	BRCA	0.506638446996667	2.67995878089373e-58
MSH6	BRCA	0.461615220695607	1.92555491475817e-47
HSP70	CHOL	0.530589543937709	0.00293283534273934
MEK1	CHOL	0.48476084538376	0.0072234077765994
ASNS	DLBC	0.47192513368984	0.00604783952891796
CMYC	DLBC	0.516711229946524	0.00237669315168553
CD49B	DLBC	0.6600935828877	4.4968155866094e-05
CHK1	DLBC	0.523729946524064	0.00203107890901519
CYCLINB1	DLBC	0.641711229946524	8.31041214112863e-05
GATA3	DLBC	-0.45822192513369	0.00787323392905532
PCNA	DLBC	0.545788770053476	0.00121391116855506
RAD50	DLBC	0.538101604278075	0.00145777743807676
BAD_pS112	DLBC	-0.524398395721925	0.00200058346370964
MSH2	DLBC	0.508021390374332	0.0028749814574775
CYCLINB1	GBM	0.4817429406037	9.09084927566718e-06
ARID1A	KICH	0.4588133640553	0.000183194936254529
BRD4	KICH	0.498703917050691	4.05470366137145e-05
RBM15	LGG	0.463929835356549	1.9249421184435e-24
MSH6	LGG	0.47037245474276	3.62739859677263e-25
X4EBP1	LUAD	0.478865163717137	7.29921520573727e-22
ASNS	LUAD	0.456885263661019	8.19358012960556e-20
CYCLINB1	LUAD	0.555203928285268	0
EEF2	SARC	0.472285547727384	0
PR	SARC	-0.480670655030982	0
X4EBP1	STAD	0.480433500189297	8.33527523967812e-21
CYCLINB1	STAD	0.530294901077487	0
PCNA	STAD	0.457064086097701	0
TFRC	STAD	0.458291716883872	7.49406298630934e-19
ASNS	TGCT	0.628643362536816	4.1763927441384e-13
CLAUDIN7	TGCT	0.491477105742667	1.1493212093725e-07
CYCLINE1	TGCT	0.518221360136366	1.77652857365203e-08
MIG6	TGCT	0.529301122670899	7.62299528450563e-09
PAI1	TGCT	0.562785321029017	2.18136160482125e-10
PAXILLIN	TGCT	0.52082721056447	1.46329184392555e-08
EIF4G	TGCT	0.478927878681009	2.60051822525884e-07
FASN	TGCT	0.567389643214013	5.98250034435519e-11
P90RSK	TGCT	0.542908364192088	2.4167751115866e-09
DUSP4	TGCT	0.575981112482611	0
CYCLINB1	THYM	0.466464970474593	6.81021080852818e-06
EEF2	THYM	0.459028942188525	9.84275837554025e-06
EGFR	THYM	-0.509331486476635	6.94120491448069e-07
PAXILLIN	THYM	-0.534883720930233	1.54172668747784e-07
YAP	THYM	-0.605726470802654	1.36559037593319e-10
TFRC	THYM	0.457570897426551	1.05701476445284e-05
TSC1	THYM	-0.541207990085296	1.04154257736274e-07
CYCLINB1	UCEC	0.565779039705401	1.50385399078422e-34
FOXM1	UCEC	0.517467723896728	0
MSH6	UCEC	0.452524255636539	0
ACC_pS79	UCS	0.465696917064698	0.000965914173165649
ACC1	UCS	0.539079461571863	9.94353256801856e-05
